# Supplementary material for: Distinct tissue-specific transcriptional regulation revealed by gene regulatory networks in maize
Source: BMC Plant Biol. 2018 Jun 7;18:111. doi: 10.1186/s12870-018-1329-y (PMC6040155; doi:10.1186/s12870-018-1329-y)
Supplement: Supplementary file 1 — RNA-Seq libraries used in this analysis. (XLSX 71 kb) [file 12870_2018_1329_MOESM1_ESM.xlsx]

## Sheet: Sheet1
Additional file 1. RNA-Seq libraries used in this analysis.
SRR_Number	Mbyte	Experiment	Tissue	Tissue_ogz	Haplotype	Paper
SRR3329316	3709	B73+0B-1 plant in the first batch	B73 NIL 14Day Leaf	leaf	B73	http://bit.ly/2r33ODA
SRR3329317	2530	B73+0B-2 plant in the first batch	B73 NIL 14Day Leaf	leaf	B73	http://bit.ly/2r33ODA
SRR3329318	2308	B73+0B-3 plant in the second batch	B73 NIL 14Day Leaf	leaf	B73	http://bit.ly/2r33ODA
SRR3329319	3564	B73+1B-1 plant in the first batch	B73 NIL 14Day Leaf	leaf	B73	http://bit.ly/2r33ODA
SRR3329320	2583	B73+1B-2 plant in the second batch	B73 NIL 14Day Leaf	leaf	B73	http://bit.ly/2r33ODA
SRR3329321	2532	B73+1B-3 plant in the second batch	B73 NIL 14Day Leaf	leaf	B73	http://bit.ly/2r33ODA
SRR3329322	3311	B73+6Bs-1 plant in the first batch	B73 NIL 14Day Leaf	leaf	B73	http://bit.ly/2r33ODA
SRR3329323	6535	B73+6Bs-2 plant in the second batch	B73 NIL 14Day Leaf	leaf	B73	http://bit.ly/2r33ODA
SRR3329325	2781	B73+6Bs-3 plant in the second batch	B73 NIL 14Day Leaf	leaf	B73	http://bit.ly/2r33ODA
ERR1059392	2648		Basal 0.5 cm Leaf 4	leaf	MAGIC	http://bit.ly/2pl9BqJ
ERR1059393	1913		Basal 0.5 cm Leaf 4	leaf	MAGIC	http://bit.ly/2pl9BqJ
ERR1059394	1949		Basal 0.5 cm Leaf 4	leaf	MAGIC	http://bit.ly/2pl9BqJ
ERR1059395	1985		Basal 0.5 cm Leaf 4	leaf	MAGIC	http://bit.ly/2pl9BqJ
ERR1059396	1860		Basal 0.5 cm Leaf 4	leaf	MAGIC	http://bit.ly/2pl9BqJ
ERR1059397	2177		Basal 0.5 cm Leaf 4	leaf	MAGIC	http://bit.ly/2pl9BqJ
ERR1059398	3029		Basal 0.5 cm Leaf 4	leaf	MAGIC	http://bit.ly/2pl9BqJ
ERR1059399	2050		Basal 0.5 cm Leaf 4	leaf	MAGIC	http://bit.ly/2pl9BqJ
ERR1059400	2353		Basal 0.5 cm Leaf 4	leaf	MAGIC	http://bit.ly/2pl9BqJ
ERR1059401	2593		Basal 0.5 cm Leaf 4	leaf	MAGIC	http://bit.ly/2pl9BqJ
ERR1059402	2117		Basal 0.5 cm Leaf 4	leaf	MAGIC	http://bit.ly/2pl9BqJ
ERR1059403	2239		Basal 0.5 cm Leaf 4	leaf	MAGIC	http://bit.ly/2pl9BqJ
ERR1059404	2132		Basal 0.5 cm Leaf 4	leaf	MAGIC	http://bit.ly/2pl9BqJ
ERR1059405	1900		Basal 0.5 cm Leaf 4	leaf	MAGIC	http://bit.ly/2pl9BqJ
ERR1059406	2250		Basal 0.5 cm Leaf 4	leaf	MAGIC	http://bit.ly/2pl9BqJ
ERR1059407	1798		Basal 0.5 cm Leaf 4	leaf	MAGIC	http://bit.ly/2pl9BqJ
ERR1059408	1691		Basal 0.5 cm Leaf 4	leaf	MAGIC	http://bit.ly/2pl9BqJ
ERR1059409	1862		Basal 0.5 cm Leaf 4	leaf	MAGIC	http://bit.ly/2pl9BqJ
ERR1059410	1862		Basal 0.5 cm Leaf 4	leaf	MAGIC	http://bit.ly/2pl9BqJ
ERR1059411	2101		Basal 0.5 cm Leaf 4	leaf	MAGIC	http://bit.ly/2pl9BqJ
ERR1059412	2177		Basal 0.5 cm Leaf 4	leaf	MAGIC	http://bit.ly/2pl9BqJ
ERR1059413	2014		Basal 0.5 cm Leaf 4	leaf	MAGIC	http://bit.ly/2pl9BqJ
ERR1059414	2057		Basal 0.5 cm Leaf 4	leaf	MAGIC	http://bit.ly/2pl9BqJ
ERR1059415	2103		Basal 0.5 cm Leaf 4	leaf	MAGIC	http://bit.ly/2pl9BqJ
ERR1059416	1709		Basal 0.5 cm Leaf 4	leaf	MAGIC	http://bit.ly/2pl9BqJ
ERR1059417	1737		Basal 0.5 cm Leaf 4	leaf	MAGIC	http://bit.ly/2pl9BqJ
ERR1059418	1896		Basal 0.5 cm Leaf 4	leaf	MAGIC	http://bit.ly/2pl9BqJ
ERR1059419	1737		Basal 0.5 cm Leaf 4	leaf	MAGIC	http://bit.ly/2pl9BqJ
ERR1059420	2560		Basal 0.5 cm Leaf 4	leaf	MAGIC	http://bit.ly/2pl9BqJ
ERR1059421	2087		Basal 0.5 cm Leaf 4	leaf	MAGIC	http://bit.ly/2pl9BqJ
ERR1059422	2329		Basal 0.5 cm Leaf 4	leaf	MAGIC	http://bit.ly/2pl9BqJ
ERR1059423	4509		Basal 0.5 cm Leaf 4	leaf	MAGIC	http://bit.ly/2pl9BqJ
ERR1059424	2721		Basal 0.5 cm Leaf 4	leaf	MAGIC	http://bit.ly/2pl9BqJ
ERR1059425	2722		Basal 0.5 cm Leaf 4	leaf	MAGIC	http://bit.ly/2pl9BqJ
ERR1059426	2482		Basal 0.5 cm Leaf 4	leaf	MAGIC	http://bit.ly/2pl9BqJ
ERR1059427	2865		Basal 0.5 cm Leaf 4	leaf	MAGIC	http://bit.ly/2pl9BqJ
ERR1059428	2766		Basal 0.5 cm Leaf 4	leaf	MAGIC	http://bit.ly/2pl9BqJ
ERR1059429	2667		Basal 0.5 cm Leaf 4	leaf	MAGIC	http://bit.ly/2pl9BqJ
ERR1059430	2402		Basal 0.5 cm Leaf 4	leaf	MAGIC	http://bit.ly/2pl9BqJ
ERR1059431	2195		Basal 0.5 cm Leaf 4	leaf	MAGIC	http://bit.ly/2pl9BqJ
ERR1059432	1804		Basal 0.5 cm Leaf 4	leaf	MAGIC	http://bit.ly/2pl9BqJ
ERR1059433	1910		Basal 0.5 cm Leaf 4	leaf	MAGIC	http://bit.ly/2pl9BqJ
ERR1059434	2145		Basal 0.5 cm Leaf 4	leaf	MAGIC	http://bit.ly/2pl9BqJ
ERR1059435	6044		Basal 0.5 cm Leaf 4	leaf	MAGIC	http://bit.ly/2pl9BqJ
ERR1059436	2718		Basal 0.5 cm Leaf 4	leaf	MAGIC	http://bit.ly/2pl9BqJ
ERR1059437	2645		Basal 0.5 cm Leaf 4	leaf	MAGIC	http://bit.ly/2pl9BqJ
ERR1059438	2533		Basal 0.5 cm Leaf 4	leaf	MAGIC	http://bit.ly/2pl9BqJ
ERR1059439	1375		Basal 0.5 cm Leaf 4	leaf	MAGIC	http://bit.ly/2pl9BqJ
ERR1059440	2948		Basal 0.5 cm Leaf 4	leaf	MAGIC	http://bit.ly/2pl9BqJ
ERR1059441	2660		Basal 0.5 cm Leaf 4	leaf	MAGIC	http://bit.ly/2pl9BqJ
ERR1059442	1827		Basal 0.5 cm Leaf 4	leaf	MAGIC	http://bit.ly/2pl9BqJ
ERR1059443	2458		Basal 0.5 cm Leaf 4	leaf	MAGIC	http://bit.ly/2pl9BqJ
ERR1059444	2872		Basal 0.5 cm Leaf 4	leaf	MAGIC	http://bit.ly/2pl9BqJ
ERR1059445	3212		Basal 0.5 cm Leaf 4	leaf	MAGIC	http://bit.ly/2pl9BqJ
ERR1059446	3222		Basal 0.5 cm Leaf 4	leaf	MAGIC	http://bit.ly/2pl9BqJ
ERR1059447	2305		Basal 0.5 cm Leaf 4	leaf	MAGIC	http://bit.ly/2pl9BqJ
ERR1059448	2982		Basal 0.5 cm Leaf 4	leaf	MAGIC	http://bit.ly/2pl9BqJ
ERR1059449	2714		Basal 0.5 cm Leaf 4	leaf	MAGIC	http://bit.ly/2pl9BqJ
ERR1059450	2208		Basal 0.5 cm Leaf 4	leaf	MAGIC	http://bit.ly/2pl9BqJ
ERR1059451	2631		Basal 0.5 cm Leaf 4	leaf	MAGIC	http://bit.ly/2pl9BqJ
ERR1059452	2892		Basal 0.5 cm Leaf 4	leaf	MAGIC	http://bit.ly/2pl9BqJ
ERR1059453	2120		Basal 0.5 cm Leaf 4	leaf	MAGIC	http://bit.ly/2pl9BqJ
ERR1059454	2691		Basal 0.5 cm Leaf 4	leaf	MAGIC	http://bit.ly/2pl9BqJ
ERR1059455	2241		Basal 0.5 cm Leaf 4	leaf	MAGIC	http://bit.ly/2pl9BqJ
ERR1059456	2678		Basal 0.5 cm Leaf 4	leaf	MAGIC	http://bit.ly/2pl9BqJ
ERR1059457	2359		Basal 0.5 cm Leaf 4	leaf	MAGIC	http://bit.ly/2pl9BqJ
ERR1059458	1960		Basal 0.5 cm Leaf 4	leaf	MAGIC	http://bit.ly/2pl9BqJ
ERR1059459	2364		Basal 0.5 cm Leaf 4	leaf	MAGIC	http://bit.ly/2pl9BqJ
ERR1059460	2690		Basal 0.5 cm Leaf 4	leaf	MAGIC	http://bit.ly/2pl9BqJ
ERR1059461	2816		Basal 0.5 cm Leaf 4	leaf	MAGIC	http://bit.ly/2pl9BqJ
ERR1059462	2249		Basal 0.5 cm Leaf 4	leaf	MAGIC	http://bit.ly/2pl9BqJ
ERR1059463	2225		Basal 0.5 cm Leaf 4	leaf	MAGIC	http://bit.ly/2pl9BqJ
ERR1059464	2329		Basal 0.5 cm Leaf 4	leaf	MAGIC	http://bit.ly/2pl9BqJ
ERR1059465	2310		Basal 0.5 cm Leaf 4	leaf	MAGIC	http://bit.ly/2pl9BqJ
ERR1059466	2175		Basal 0.5 cm Leaf 4	leaf	MAGIC	http://bit.ly/2pl9BqJ
ERR1059467	2429		Basal 0.5 cm Leaf 4	leaf	MAGIC	http://bit.ly/2pl9BqJ
ERR1059468	2734		Basal 0.5 cm Leaf 4	leaf	MAGIC	http://bit.ly/2pl9BqJ
ERR1059469	2822		Basal 0.5 cm Leaf 4	leaf	MAGIC	http://bit.ly/2pl9BqJ
ERR1059470	2702		Basal 0.5 cm Leaf 4	leaf	MAGIC	http://bit.ly/2pl9BqJ
ERR1059471	2640		Basal 0.5 cm Leaf 4	leaf	MAGIC	http://bit.ly/2pl9BqJ
ERR1059472	2466		Basal 0.5 cm Leaf 4	leaf	MAGIC	http://bit.ly/2pl9BqJ
ERR1059473	2084		Basal 0.5 cm Leaf 4	leaf	MAGIC	http://bit.ly/2pl9BqJ
ERR1059474	2542		Basal 0.5 cm Leaf 4	leaf	MAGIC	http://bit.ly/2pl9BqJ
ERR1059475	1792		Basal 0.5 cm Leaf 4	leaf	MAGIC	http://bit.ly/2pl9BqJ
ERR1059476	2842		Basal 0.5 cm Leaf 4	leaf	MAGIC	http://bit.ly/2pl9BqJ
ERR1059477	2061		Basal 0.5 cm Leaf 4	leaf	MAGIC	http://bit.ly/2pl9BqJ
ERR1059478	2454		Basal 0.5 cm Leaf 4	leaf	MAGIC	http://bit.ly/2pl9BqJ
ERR1059479	3493		Basal 0.5 cm Leaf 4	leaf	MAGIC	http://bit.ly/2pl9BqJ
ERR1059480	2220		Basal 0.5 cm Leaf 4	leaf	MAGIC	http://bit.ly/2pl9BqJ
ERR1059481	2549		Basal 0.5 cm Leaf 4	leaf	MAGIC	http://bit.ly/2pl9BqJ
ERR1059482	2500		Basal 0.5 cm Leaf 4	leaf	MAGIC	http://bit.ly/2pl9BqJ
ERR1059483	2408		Basal 0.5 cm Leaf 4	leaf	MAGIC	http://bit.ly/2pl9BqJ
ERR1059484	2230		Basal 0.5 cm Leaf 4	leaf	MAGIC	http://bit.ly/2pl9BqJ
ERR1059485	2673		Basal 0.5 cm Leaf 4	leaf	MAGIC	http://bit.ly/2pl9BqJ
ERR990434	1802	B73_0hpi_Rep1	3rd leaf	leaf	B73
ERR990435	1744	B73_0hpi_Rep1	3rd leaf	leaf	B73
ERR990436	1773	B73_0hpi_Rep1	3rd leaf	leaf	B73
ERR990437	1807	B73_0hpi_Rep2	3rd leaf	leaf	B73
ERR990438	1750	B73_0hpi_Rep2	3rd leaf	leaf	B73
ERR990439	1780	B73_0hpi_Rep2	3rd leaf	leaf	B73
ERR990440	1681	B73_0hpi_Rep3	3rd leaf	leaf	B73
ERR990441	1641	B73_0hpi_Rep3	3rd leaf	leaf	B73
ERR990442	1675	B73_0hpi_Rep3	3rd leaf	leaf	B73
ERR990443	2656	B73_120hpi_Rep1	3rd leaf	leaf	B73
ERR990444	2582	B73_120hpi_Rep1	3rd leaf	leaf	B73
ERR990445	2632	B73_120hpi_Rep1	3rd leaf	leaf	B73
ERR990446	2320	B73_120hpi_Rep2	3rd leaf	leaf	B73
ERR990447	2255	B73_120hpi_Rep2	3rd leaf	leaf	B73
ERR990448	2298	B73_120hpi_Rep2	3rd leaf	leaf	B73
ERR990449	2820	B73_120hpi_Rep3	3rd leaf	leaf	B73
ERR990450	2726	B73_120hpi_Rep3	3rd leaf	leaf	B73
ERR990451	2774	B73_120hpi_Rep3	3rd leaf	leaf	B73
ERR990452	1747	B73_24hpi_Rep1	3rd leaf	leaf	B73
ERR990453	1698	B73_24hpi_Rep1	3rd leaf	leaf	B73
ERR990454	1730	B73_24hpi_Rep1	3rd leaf	leaf	B73
ERR990455	2050	B73_24hpi_Rep2	3rd leaf	leaf	B73
ERR990456	1993	B73_24hpi_Rep2	3rd leaf	leaf	B73
ERR990457	2027	B73_24hpi_Rep2	3rd leaf	leaf	B73
ERR990458	1817	B73_24hpi_Rep3	3rd leaf	leaf	B73
ERR990459	1768	B73_24hpi_Rep3	3rd leaf	leaf	B73
ERR990460	1806	B73_24hpi_Rep3	3rd leaf	leaf	B73
ERR990461	1635	B73_48hpi_Rep1	3rd leaf	leaf	B73
ERR990462	1594	B73_48hpi_Rep1	3rd leaf	leaf	B73
ERR990463	1626	B73_48hpi_Rep1	3rd leaf	leaf	B73
ERR990464	2323	B73_48hpi_Rep2	3rd leaf	leaf	B73
ERR990465	2260	B73_48hpi_Rep2	3rd leaf	leaf	B73
ERR990466	2305	B73_48hpi_Rep2	3rd leaf	leaf	B73
ERR990467	2559	B73_48hpi_Rep3	3rd leaf	leaf	B73
ERR990468	2482	B73_48hpi_Rep3	3rd leaf	leaf	B73
ERR990469	2527	B73_48hpi_Rep3	3rd leaf	leaf	B73
ERR990473	2927	GJ_0hpi_Rep1	3rd leaf	leaf	Golden Jubilee
ERR990474	2814	GJ_0hpi_Rep1	3rd leaf	leaf	Golden Jubilee
ERR990475	3003	GJ_0hpi_Rep1	3rd leaf	leaf	Golden Jubilee
ERR990476	3608	GJ_0hpi_Rep1	3rd leaf	leaf	Golden Jubilee
ERR990477	3619	GJ_0hpi_Rep1	3rd leaf	leaf	Golden Jubilee
ERR990478	2329	GJ_0hpi_Rep2	3rd leaf	leaf	Golden Jubilee
ERR990479	2237	GJ_0hpi_Rep2	3rd leaf	leaf	Golden Jubilee
ERR990480	2387	GJ_0hpi_Rep2	3rd leaf	leaf	Golden Jubilee
ERR990481	2863	GJ_0hpi_Rep2	3rd leaf	leaf	Golden Jubilee
ERR990482	2871	GJ_0hpi_Rep2	3rd leaf	leaf	Golden Jubilee
ERR990483	2692	GJ_0hpi_Rep3	3rd leaf	leaf	Golden Jubilee
ERR990484	2598	GJ_0hpi_Rep3	3rd leaf	leaf	Golden Jubilee
ERR990485	2769	GJ_0hpi_Rep3	3rd leaf	leaf	Golden Jubilee
ERR990486	3304	GJ_0hpi_Rep3	3rd leaf	leaf	Golden Jubilee
ERR990487	3315	GJ_0hpi_Rep3	3rd leaf	leaf	Golden Jubilee
ERR990488	8305	GJ_120hpi_Rep1	3rd leaf	leaf	Golden Jubilee
ERR990489	8760	GJ_120hpi_Rep2	3rd leaf	leaf	Golden Jubilee
ERR990490	8448	GJ_120hpi_Rep3	3rd leaf	leaf	Golden Jubilee
ERR990491	1741	GJ_24hpi_Rep1	3rd leaf	leaf	Golden Jubilee
ERR990492	1679	GJ_24hpi_Rep1	3rd leaf	leaf	Golden Jubilee
ERR990493	1778	GJ_24hpi_Rep1	3rd leaf	leaf	Golden Jubilee
ERR990494	2136	GJ_24hpi_Rep1	3rd leaf	leaf	Golden Jubilee
ERR990495	2139	GJ_24hpi_Rep1	3rd leaf	leaf	Golden Jubilee
ERR990496	1517	GJ_24hpi_Rep2	3rd leaf	leaf	Golden Jubilee
ERR990497	1460	GJ_24hpi_Rep2	3rd leaf	leaf	Golden Jubilee
ERR990498	1551	GJ_24hpi_Rep2	3rd leaf	leaf	Golden Jubilee
ERR990499	1871	GJ_24hpi_Rep2	3rd leaf	leaf	Golden Jubilee
ERR990500	1876	GJ_24hpi_Rep2	3rd leaf	leaf	Golden Jubilee
ERR990501	1809	GJ_24hpi_Rep3	3rd leaf	leaf	Golden Jubilee
ERR990502	1749	GJ_24hpi_Rep3	3rd leaf	leaf	Golden Jubilee
ERR990503	1856	GJ_24hpi_Rep3	3rd leaf	leaf	Golden Jubilee
ERR990504	2208	GJ_24hpi_Rep3	3rd leaf	leaf	Golden Jubilee
ERR990505	2215	GJ_24hpi_Rep3	3rd leaf	leaf	Golden Jubilee
ERR990506	2068	GJ_48hpi_Rep1	3rd leaf	leaf	Golden Jubilee
ERR990507	1996	GJ_48hpi_Rep1	3rd leaf	leaf	Golden Jubilee
ERR990508	2124	GJ_48hpi_Rep1	3rd leaf	leaf	Golden Jubilee
ERR990509	2543	GJ_48hpi_Rep1	3rd leaf	leaf	Golden Jubilee
ERR990510	2551	GJ_48hpi_Rep1	3rd leaf	leaf	Golden Jubilee
ERR990511	1858	GJ_48hpi_Rep2	3rd leaf	leaf	Golden Jubilee
ERR990512	1792	GJ_48hpi_Rep2	3rd leaf	leaf	Golden Jubilee
ERR990513	1900	GJ_48hpi_Rep2	3rd leaf	leaf	Golden Jubilee
ERR990514	2283	GJ_48hpi_Rep2	3rd leaf	leaf	Golden Jubilee
ERR990515	2289	GJ_48hpi_Rep2	3rd leaf	leaf	Golden Jubilee
ERR990516	2112	GJ_48hpi_Rep3	3rd leaf	leaf	Golden Jubilee
ERR990517	2038	GJ_48hpi_Rep3	3rd leaf	leaf	Golden Jubilee
ERR990518	2170	GJ_48hpi_Rep3	3rd leaf	leaf	Golden Jubilee
ERR990519	2584	GJ_48hpi_Rep3	3rd leaf	leaf	Golden Jubilee
ERR990520	2591	GJ_48hpi_Rep3	3rd leaf	leaf	Golden Jubilee
SRR2558675	959	mop1_mut	3rd leaf	leaf	B73	http://bit.ly/2qsnEuG
SRR2558677	923	mop1_mut	3rd leaf	leaf	B73	http://bit.ly/2qsnEuG
SRR2558678	859	mop1_mut	3rd leaf	leaf	B73	http://bit.ly/2qsnEuG
SRR2558679	918	mop1_WT	3rd leaf	leaf	B73	http://bit.ly/2qsnEuG
SRR2558681	1009	mop1_WT	3rd leaf	leaf	B73	http://bit.ly/2qsnEuG
SRR2558682	926	mop1_WT	3rd leaf	leaf	B73	http://bit.ly/2qsnEuG
SRR2558683	978	mop3_mut	3rd leaf	leaf	other	http://bit.ly/2qsnEuG
SRR2558684	942	mop3_mut	3rd leaf	leaf	other	http://bit.ly/2qsnEuG
SRR2558685	971	mop3_mut	3rd leaf	leaf	other	http://bit.ly/2qsnEuG
SRR2558686	1002	mop3_WT	3rd leaf	leaf	other	http://bit.ly/2qsnEuG
SRR2558687	1079	mop3_WT	3rd leaf	leaf	other	http://bit.ly/2qsnEuG
SRR2558689	1153	mop3_WT	3rd leaf	leaf	other	http://bit.ly/2qsnEuG
SRR2606428	2168	B73 silking stage and first end sequence data	silking stage	leaf	B73	http://go.nature.com/2qTWRXW
SRR2626634	1349	Mo17 silking stage and first end sequence data	silking stage	leaf	Mo17	http://go.nature.com/2qTWRXW
SRR2626635	2577	Hybrid line silking stage and first end sequence data	silking stage	leaf	B73/Mol17	http://go.nature.com/2qTWRXW
SRR2626636	2689	B73 one week after silking stage,first end sequence data	1 week after silking	leaf	B73	http://go.nature.com/2qTWRXW
SRR2626637	2347	Mo17 one week after silking stage and first end sequence data	1 week after silking	leaf	Mo17	http://go.nature.com/2qTWRXW
SRR2626638	2263	Hybrid line one week after silking stage and first end sequence data	1 week after silking	leaf	B73/Mol17	http://go.nature.com/2qTWRXW
SRR2626639	2407	B73 two weeks after silking stage and first end sequence data	2 week after silking	leaf	B73	http://go.nature.com/2qTWRXW
SRR2626640	1669	Mo17 two weeks after silking stage and first end sequence data	2 week after silking	leaf	Mo17	http://go.nature.com/2qTWRXW
SRR2626641	1698	Hybrid line two weeks after silking stage and first end sequence data	2 week after silking	leaf	B73/Mol17	http://go.nature.com/2qTWRXW
SRR2886942	3680	Maize_leaf_control_1	the 3rd full expanded leaf	leaf	A188	http://bit.ly/2pAvJte
SRR2886943	3340	Maize_leaf_control_2	the 3rd full expanded leaf	leaf	A188	http://bit.ly/2pAvJte
SRR2886947	3603	Maize_leaf_control_3	the 3rd full expanded leaf	leaf	A188	http://bit.ly/2pAvJte
SRR2886948	3292	Maize_leaf_OS1.5_1	the 3rd full expanded leaf	leaf	A188	http://bit.ly/2pAvJte
SRR2886949	3752	Maize_leaf_OS1.5_2	the 3rd full expanded leaf	leaf	A188	http://bit.ly/2pAvJte
SRR2886951	3412	Maize_leaf_OS1.5_3	the 3rd full expanded leaf	leaf	A188	http://bit.ly/2pAvJte
SRR2886954	3529	Maize_leaf_OS6_1	the 3rd full expanded leaf	leaf	A188	http://bit.ly/2pAvJte
SRR2886960	3550	Maize_leaf_OS6_2	the 3rd full expanded leaf	leaf	A188	http://bit.ly/2pAvJte
SRR2886963	3499	Maize_leaf_OS6_3	the 3rd full expanded leaf	leaf	A188	http://bit.ly/2pAvJte
SRR2886966	3459	Maize_leaf_W1.5_1	the 3rd full expanded leaf	leaf	A188	http://bit.ly/2pAvJte
SRR2886968	4112	Maize_leaf_W1.5_2	the 3rd full expanded leaf	leaf	A188	http://bit.ly/2pAvJte
SRR2886969	3606	Maize_leaf_W1.5_3	the 3rd full expanded leaf	leaf	A188	http://bit.ly/2pAvJte
SRR2886970	3563	Maize_leaf_W6_1	the 3rd full expanded leaf	leaf	A188	http://bit.ly/2pAvJte
SRR2886971	3570	Maize_leaf_W6_2	the 3rd full expanded leaf	leaf	A188	http://bit.ly/2pAvJte
SRR2886972	3547	Maize_leaf_W6_3	the 3rd full expanded leaf	leaf	A188	http://bit.ly/2pAvJte
ERR712350	5697	HP301_repl2	fourth leaf	leaf	HP301	http://bit.ly/2q3PwV1
ERR712351	1627	B73_repl1	fourth leaf	leaf	B73	http://bit.ly/2q3PwV1
ERR712352	4617	W153R_repl2	fourth leaf	leaf	W153R	http://bit.ly/2q3PwV1
ERR712353	3979	HP301_repl1	fourth leaf	leaf	HP301	http://bit.ly/2q3PwV1
ERR712354	3570	B73_repl2	fourth leaf	leaf	B73	http://bit.ly/2q3PwV1
ERR712355	4789	F7_repl1	fourth leaf	leaf	F7	http://bit.ly/2q3PwV1
ERR712356	2774	H99_repl3	fourth leaf	leaf	H99	http://bit.ly/2q3PwV1
ERR712357	2297	H99_repl2	fourth leaf	leaf	H99	http://bit.ly/2q3PwV1
ERR712358	4618	F7_repl2	fourth leaf	leaf	F7	http://bit.ly/2q3PwV1
ERR712359	5652	Mo17_repl1	fourth leaf	leaf	Mo17	http://bit.ly/2q3PwV1
ERR712360	3678	CML91_repl1	fourth leaf	leaf	CML91	http://bit.ly/2q3PwV1
ERR712361	3897	A632_repl2	fourth leaf	leaf	A632	http://bit.ly/2q3PwV1
ERR712362	2875	H99_repl1	fourth leaf	leaf	H99	http://bit.ly/2q3PwV1
ERR712363	3516	A632_repl1	fourth leaf	leaf	A632	http://bit.ly/2q3PwV1
ERR712364	4954	CML91_repl2	fourth leaf	leaf	CML91	http://bit.ly/2q3PwV1
ERR712365	2390	B73_repl3	fourth leaf	leaf	B73	http://bit.ly/2q3PwV1
ERR712366	4138	Mo17_repl2	fourth leaf	leaf	Mo17	http://bit.ly/2q3PwV1
ERR712367	3926	W153R_repl1	fourth leaf	leaf	W153R	http://bit.ly/2q3PwV1
ERR965561	2352	B73_H99_RIL100	Basal 0.5 cm Leaf 4	leaf	B73/H99	http://bit.ly/2q3PwV1
ERR965562	2137	B73_H99_RIL103	Basal 0.5 cm Leaf 4	leaf	B73/H99	http://bit.ly/2q3PwV1
ERR965563	2731	B73_H99_RIL104	Basal 0.5 cm Leaf 4	leaf	B73/H99	http://bit.ly/2q3PwV1
ERR965564	2169	B73_H99_RIL105	Basal 0.5 cm Leaf 4	leaf	B73/H99	http://bit.ly/2q3PwV1
ERR965565	2161	B73_H99_RIL106	Basal 0.5 cm Leaf 4	leaf	B73/H99	http://bit.ly/2q3PwV1
ERR965566	2299	B73_H99_RIL107	Basal 0.5 cm Leaf 4	leaf	B73/H99	http://bit.ly/2q3PwV1
ERR965567	2097	B73_H99_RIL109	Basal 0.5 cm Leaf 4	leaf	B73/H99	http://bit.ly/2q3PwV1
ERR965568	2972	B73_H99_RIL11	Basal 0.5 cm Leaf 4	leaf	B73/H99	http://bit.ly/2q3PwV1
ERR965569	2470	B73_H99_RIL111	Basal 0.5 cm Leaf 4	leaf	B73/H99	http://bit.ly/2q3PwV1
ERR965570	2051	B73_H99_RIL113	Basal 0.5 cm Leaf 4	leaf	B73/H99	http://bit.ly/2q3PwV1
ERR965571	2453	B73_H99_RIL114	Basal 0.5 cm Leaf 4	leaf	B73/H99	http://bit.ly/2q3PwV1
ERR965572	2424	B73_H99_RIL115	Basal 0.5 cm Leaf 4	leaf	B73/H99	http://bit.ly/2q3PwV1
ERR965573	2505	B73_H99_RIL116	Basal 0.5 cm Leaf 4	leaf	B73/H99	http://bit.ly/2q3PwV1
ERR965574	2636	B73_H99_RIL117	Basal 0.5 cm Leaf 4	leaf	B73/H99	http://bit.ly/2q3PwV1
ERR965575	2414	B73_H99_RIL118	Basal 0.5 cm Leaf 4	leaf	B73/H99	http://bit.ly/2q3PwV1
ERR965576	2148	B73_H99_RIL119	Basal 0.5 cm Leaf 4	leaf	B73/H99	http://bit.ly/2q3PwV1
ERR965577	2478	B73_H99_RIL120	Basal 0.5 cm Leaf 4	leaf	B73/H99	http://bit.ly/2q3PwV1
ERR965578	2641	B73_H99_RIL121	Basal 0.5 cm Leaf 4	leaf	B73/H99	http://bit.ly/2q3PwV1
ERR965579	9049	B73_H99_RIL122	Basal 0.5 cm Leaf 4	leaf	B73/H99	http://bit.ly/2q3PwV1
ERR965580	2669	B73_H99_RIL123	Basal 0.5 cm Leaf 4	leaf	B73/H99	http://bit.ly/2q3PwV1
ERR965581	2466	B73_H99_RIL124	Basal 0.5 cm Leaf 4	leaf	B73/H99	http://bit.ly/2q3PwV1
ERR965582	2575	B73_H99_RIL125	Basal 0.5 cm Leaf 4	leaf	B73/H99	http://bit.ly/2q3PwV1
ERR965583	2009	B73_H99_RIL126	Basal 0.5 cm Leaf 4	leaf	B73/H99	http://bit.ly/2q3PwV1
ERR965584	2723	B73_H99_RIL127	Basal 0.5 cm Leaf 4	leaf	B73/H99	http://bit.ly/2q3PwV1
ERR965585	2846	B73_H99_RIL128	Basal 0.5 cm Leaf 4	leaf	B73/H99	http://bit.ly/2q3PwV1
ERR965586	2384	B73_H99_RIL13	Basal 0.5 cm Leaf 4	leaf	B73/H99	http://bit.ly/2q3PwV1
ERR965587	2529	B73_H99_RIL130	Basal 0.5 cm Leaf 4	leaf	B73/H99	http://bit.ly/2q3PwV1
ERR965588	2959	B73_H99_RIL131	Basal 0.5 cm Leaf 4	leaf	B73/H99	http://bit.ly/2q3PwV1
ERR965589	2772	B73_H99_RIL132	Basal 0.5 cm Leaf 4	leaf	B73/H99	http://bit.ly/2q3PwV1
ERR965590	3194	B73_H99_RIL133	Basal 0.5 cm Leaf 4	leaf	B73/H99	http://bit.ly/2q3PwV1
ERR965591	2278	B73_H99_RIL134	Basal 0.5 cm Leaf 4	leaf	B73/H99	http://bit.ly/2q3PwV1
ERR965592	2282	B73_H99_RIL135	Basal 0.5 cm Leaf 4	leaf	B73/H99	http://bit.ly/2q3PwV1
ERR965593	2402	B73_H99_RIL136	Basal 0.5 cm Leaf 4	leaf	B73/H99	http://bit.ly/2q3PwV1
ERR965594	2687	B73_H99_RIL137	Basal 0.5 cm Leaf 4	leaf	B73/H99	http://bit.ly/2q3PwV1
ERR965595	4281	B73_H99_RIL138_1	Basal 0.5 cm Leaf 4	leaf	B73/H99	http://bit.ly/2q3PwV1
ERR965596	3748	B73_H99_RIL138_2	Basal 0.5 cm Leaf 4	leaf	B73/H99	http://bit.ly/2q3PwV1
ERR965597	1911	B73_H99_RIL139	Basal 0.5 cm Leaf 4	leaf	B73/H99	http://bit.ly/2q3PwV1
ERR965598	2871	B73_H99_RIL140	Basal 0.5 cm Leaf 4	leaf	B73/H99	http://bit.ly/2q3PwV1
ERR965599	2269	B73_H99_RIL141	Basal 0.5 cm Leaf 4	leaf	B73/H99	http://bit.ly/2q3PwV1
ERR965600	2261	B73_H99_RIL16	Basal 0.5 cm Leaf 4	leaf	B73/H99	http://bit.ly/2q3PwV1
ERR965601	2842	B73_H99_RIL17	Basal 0.5 cm Leaf 4	leaf	B73/H99	http://bit.ly/2q3PwV1
ERR965602	2406	B73_H99_RIL18	Basal 0.5 cm Leaf 4	leaf	B73/H99	http://bit.ly/2q3PwV1
ERR965603	3330	B73_H99_RIL19	Basal 0.5 cm Leaf 4	leaf	B73/H99	http://bit.ly/2q3PwV1
ERR965604	2607	B73_H99_RIL23	Basal 0.5 cm Leaf 4	leaf	B73/H99	http://bit.ly/2q3PwV1
ERR965605	2163	B73_H99_RIL25	Basal 0.5 cm Leaf 4	leaf	B73/H99	http://bit.ly/2q3PwV1
ERR965606	2574	B73_H99_RIL26	Basal 0.5 cm Leaf 4	leaf	B73/H99	http://bit.ly/2q3PwV1
ERR965607	2244	B73_H99_RIL27	Basal 0.5 cm Leaf 4	leaf	B73/H99	http://bit.ly/2q3PwV1
ERR965608	1989	B73_H99_RIL29	Basal 0.5 cm Leaf 4	leaf	B73/H99	http://bit.ly/2q3PwV1
ERR965609	2212	B73_H99_RIL30	Basal 0.5 cm Leaf 4	leaf	B73/H99	http://bit.ly/2q3PwV1
ERR965610	1978	B73_H99_RIL32	Basal 0.5 cm Leaf 4	leaf	B73/H99	http://bit.ly/2q3PwV1
ERR965611	2103	B73_H99_RIL33	Basal 0.5 cm Leaf 4	leaf	B73/H99	http://bit.ly/2q3PwV1
ERR965612	2684	B73_H99_RIL36	Basal 0.5 cm Leaf 4	leaf	B73/H99	http://bit.ly/2q3PwV1
ERR965613	1808	B73_H99_RIL37	Basal 0.5 cm Leaf 4	leaf	B73/H99	http://bit.ly/2q3PwV1
ERR965614	2221	B73_H99_RIL38	Basal 0.5 cm Leaf 4	leaf	B73/H99	http://bit.ly/2q3PwV1
ERR965615	1533	B73_H99_RIL39	Basal 0.5 cm Leaf 4	leaf	B73/H99	http://bit.ly/2q3PwV1
ERR965616	2673	B73_H99_RIL40	Basal 0.5 cm Leaf 4	leaf	B73/H99	http://bit.ly/2q3PwV1
ERR965617	2389	B73_H99_RIL42	Basal 0.5 cm Leaf 4	leaf	B73/H99	http://bit.ly/2q3PwV1
ERR965618	2044	B73_H99_RIL43	Basal 0.5 cm Leaf 4	leaf	B73/H99	http://bit.ly/2q3PwV1
ERR965619	2976	B73_H99_RIL44	Basal 0.5 cm Leaf 4	leaf	B73/H99	http://bit.ly/2q3PwV1
ERR965620	1778	B73_H99_RIL45	Basal 0.5 cm Leaf 4	leaf	B73/H99	http://bit.ly/2q3PwV1
ERR965621	1760	B73_H99_RIL46	Basal 0.5 cm Leaf 4	leaf	B73/H99	http://bit.ly/2q3PwV1
ERR965622	3526	B73_H99_RIL47	Basal 0.5 cm Leaf 4	leaf	B73/H99	http://bit.ly/2q3PwV1
ERR965623	3022	B73_H99_RIL48	Basal 0.5 cm Leaf 4	leaf	B73/H99	http://bit.ly/2q3PwV1
ERR965624	2477	B73_H99_RIL49	Basal 0.5 cm Leaf 4	leaf	B73/H99	http://bit.ly/2q3PwV1
ERR965625	2890	B73_H99_RIL50	Basal 0.5 cm Leaf 4	leaf	B73/H99	http://bit.ly/2q3PwV1
ERR965626	1434	B73_H99_RIL51	Basal 0.5 cm Leaf 4	leaf	B73/H99	http://bit.ly/2q3PwV1
ERR965627	1756	B73_H99_RIL52	Basal 0.5 cm Leaf 4	leaf	B73/H99	http://bit.ly/2q3PwV1
ERR965628	2461	B73_H99_RIL53	Basal 0.5 cm Leaf 4	leaf	B73/H99	http://bit.ly/2q3PwV1
ERR965629	2016	B73_H99_RIL54	Basal 0.5 cm Leaf 4	leaf	B73/H99	http://bit.ly/2q3PwV1
ERR965630	2168	B73_H99_RIL55	Basal 0.5 cm Leaf 4	leaf	B73/H99	http://bit.ly/2q3PwV1
ERR965631	1909	B73_H99_RIL57	Basal 0.5 cm Leaf 4	leaf	B73/H99	http://bit.ly/2q3PwV1
ERR965632	1878	B73_H99_RIL58	Basal 0.5 cm Leaf 4	leaf	B73/H99	http://bit.ly/2q3PwV1
ERR965633	2211	B73_H99_RIL59	Basal 0.5 cm Leaf 4	leaf	B73/H99	http://bit.ly/2q3PwV1
ERR965634	2142	B73_H99_RIL60	Basal 0.5 cm Leaf 4	leaf	B73/H99	http://bit.ly/2q3PwV1
ERR965635	1839	B73_H99_RIL61	Basal 0.5 cm Leaf 4	leaf	B73/H99	http://bit.ly/2q3PwV1
ERR965636	1962	B73_H99_RIL62	Basal 0.5 cm Leaf 4	leaf	B73/H99	http://bit.ly/2q3PwV1
ERR965637	1862	B73_H99_RIL63	Basal 0.5 cm Leaf 4	leaf	B73/H99	http://bit.ly/2q3PwV1
ERR965638	1747	B73_H99_RIL64	Basal 0.5 cm Leaf 4	leaf	B73/H99	http://bit.ly/2q3PwV1
ERR965639	1333	B73_H99_RIL65	Basal 0.5 cm Leaf 4	leaf	B73/H99	http://bit.ly/2q3PwV1
ERR965640	1557	B73_H99_RIL66	Basal 0.5 cm Leaf 4	leaf	B73/H99	http://bit.ly/2q3PwV1
ERR965641	2761	B73_H99_RIL67	Basal 0.5 cm Leaf 4	leaf	B73/H99	http://bit.ly/2q3PwV1
ERR965642	2856	B73_H99_RIL69	Basal 0.5 cm Leaf 4	leaf	B73/H99	http://bit.ly/2q3PwV1
ERR965643	2318	B73_H99_RIL70	Basal 0.5 cm Leaf 4	leaf	B73/H99	http://bit.ly/2q3PwV1
ERR965644	2459	B73_H99_RIL71	Basal 0.5 cm Leaf 4	leaf	B73/H99	http://bit.ly/2q3PwV1
ERR965645	2369	B73_H99_RIL72	Basal 0.5 cm Leaf 4	leaf	B73/H99	http://bit.ly/2q3PwV1
ERR965646	1994	B73_H99_RIL73	Basal 0.5 cm Leaf 4	leaf	B73/H99	http://bit.ly/2q3PwV1
ERR965647	2319	B73_H99_RIL74	Basal 0.5 cm Leaf 4	leaf	B73/H99	http://bit.ly/2q3PwV1
ERR965648	1883	B73_H99_RIL75	Basal 0.5 cm Leaf 4	leaf	B73/H99	http://bit.ly/2q3PwV1
ERR965649	1848	B73_H99_RIL76	Basal 0.5 cm Leaf 4	leaf	B73/H99	http://bit.ly/2q3PwV1
ERR965650	2855	B73_H99_RIL80	Basal 0.5 cm Leaf 4	leaf	B73/H99	http://bit.ly/2q3PwV1
ERR965651	2529	B73_H99_RIL81	Basal 0.5 cm Leaf 4	leaf	B73/H99	http://bit.ly/2q3PwV1
ERR965652	1934	B73_H99_RIL82	Basal 0.5 cm Leaf 4	leaf	B73/H99	http://bit.ly/2q3PwV1
ERR965653	2927	B73_H99_RIL83_1	Basal 0.5 cm Leaf 4	leaf	B73/H99	http://bit.ly/2q3PwV1
ERR965654	1949	B73_H99_RIL83_2	Basal 0.5 cm Leaf 4	leaf	B73/H99	http://bit.ly/2q3PwV1
ERR965655	2718	B73_H99_RIL84	Basal 0.5 cm Leaf 4	leaf	B73/H99	http://bit.ly/2q3PwV1
ERR965656	2235	B73_H99_RIL85	Basal 0.5 cm Leaf 4	leaf	B73/H99	http://bit.ly/2q3PwV1
ERR965657	2429	B73_H99_RIL88	Basal 0.5 cm Leaf 4	leaf	B73/H99	http://bit.ly/2q3PwV1
ERR965658	1943	B73_H99_RIL89	Basal 0.5 cm Leaf 4	leaf	B73/H99	http://bit.ly/2q3PwV1
ERR965659	2506	B73_H99_RIL90	Basal 0.5 cm Leaf 4	leaf	B73/H99	http://bit.ly/2q3PwV1
ERR965660	2317	B73_H99_RIL91	Basal 0.5 cm Leaf 4	leaf	B73/H99	http://bit.ly/2q3PwV1
ERR965661	2634	B73_H99_RIL92	Basal 0.5 cm Leaf 4	leaf	B73/H99	http://bit.ly/2q3PwV1
ERR965662	2642	B73_H99_RIL93	Basal 0.5 cm Leaf 4	leaf	B73/H99	http://bit.ly/2q3PwV1
ERR965663	3034	B73_H99_RIL94_1	Basal 0.5 cm Leaf 4	leaf	B73/H99	http://bit.ly/2q3PwV1
ERR965664	4645	B73_H99_RIL94_2	Basal 0.5 cm Leaf 4	leaf	B73/H99	http://bit.ly/2q3PwV1
ERR965665	1661	B73_H99_RIL95	Basal 0.5 cm Leaf 4	leaf	B73/H99	http://bit.ly/2q3PwV1
ERR965666	4682	B73_H99_RIL96_1	Basal 0.5 cm Leaf 4	leaf	B73/H99	http://bit.ly/2q3PwV1
ERR965667	5092	B73_H99_RIL96_2	Basal 0.5 cm Leaf 4	leaf	B73/H99	http://bit.ly/2q3PwV1
ERR965668	2643	B73_H99_RIL99	Basal 0.5 cm Leaf 4	leaf	B73/H99	http://bit.ly/2q3PwV1
SRR940249	613	SK064_S	Eleventh_Leaf_V9_R1	leaf	B73	http://bit.ly/2r0L8Di
SRR940250	560	SK065_S	Eleventh_Leaf_V9_R2	leaf	B73	http://bit.ly/2r0L8Di
SRR940252	880	SK067_S	Thirteenth_Leaf_V9_R1	leaf	B73	http://bit.ly/2r0L8Di
SRR940253	680	SK068_S	Thirteenth_Leaf_V9_R2	leaf	B73	http://bit.ly/2r0L8Di
SRR940254	603	SK069_S	Thirteenth_Leaf_V9_R3	leaf	B73	http://bit.ly/2r0L8Di
SRR940255	931	SK070_S	Immature_Leaves_V9_R1	leaf	B73	http://bit.ly/2r0L8Di
SRR940256	1238	SK071_S	Immature_Leaves_V9_R2	leaf	B73	http://bit.ly/2r0L8Di
SRR940257	874	SK072_S	Immature_Leaves_V9_R3	leaf	B73	http://bit.ly/2r0L8Di
SRR940260	539	SK083_S	Thirteenth_Leaf_VT_R2	leaf	B73	http://bit.ly/2r0L8Di
SRR940274	705	SK084_S	Thirteenth_Leaf_VT_R3	leaf	B73	http://bit.ly/2r0L8Di
SRR940276	748	SK097_S	Thirteenth_Leaf_R2_R1	leaf	B73	http://bit.ly/2r0L8Di
SRR940278	914	SK098_S	Thirteenth_Leaf_R2_R2	leaf	B73	http://bit.ly/2r0L8Di
SRR531206	1106	SK019	Pooled_Leaves_V1_R1	leaf	B73	http://bit.ly/2r0L8Di
SRR531208	818	SK020	Pooled_Leaves_V1_R2	leaf	B73	http://bit.ly/2r0L8Di
SRR531210	528	SK021	Pooled_Leaves_V1_R3	leaf	B73	http://bit.ly/2r0L8Di
SRR940236	1344	SK021	Pooled_Leaves_V1_R3	leaf	B73	http://bit.ly/2r0L8Di
SRR940237	1499	SK061_S	Eighth_Leaf_V9_R1	leaf	B73	http://bit.ly/2r0L8Di
SRR940238	540	SK062_S	Eighth_Leaf_V9_R2	leaf	B73	http://bit.ly/2r0L8Di
SRR531218	1473	SK034	Topmost_Leaf_V3_R1	leaf	B73	http://bit.ly/2r0L8Di
SRR531219	1804	SK035	Topmost_Leaf_V3_R2	leaf	B73	http://bit.ly/2r0L8Di
SRR531220	1024	SK036	Topmost_Leaf_V3_R3	leaf	B73	http://bit.ly/2r0L8Di
SRR531866	2095	SK046	Base_Stage2_Leaf_V5_R1	leaf	B73	http://bit.ly/2r0L8Di
SRR531867	863	SK047	Base_Stage2_Leaf_V5_R2	leaf	B73	http://bit.ly/2r0L8Di
SRR531868	1756	SK048	Base_Stage2_Leaf_V5_R3	leaf	B73	http://bit.ly/2r0L8Di
SRR531869	2724	SK052	Tip_Stage2_Leaf_V7_R1	leaf	B73	http://bit.ly/2r0L8Di
SRR531870	1804	SK053	Tip_Stage2_Leaf_V7_R2	leaf	B73	http://bit.ly/2r0L8Di
SRR531871	1864	SK054	Tip_Stage2_Leaf_V7_R3	leaf	B73	http://bit.ly/2r0L8Di
SRR531872	1545	SK055	Base_Stage2_Leaf_V7_R1	leaf	B73	http://bit.ly/2r0L8Di
SRR531873	1510	SK056	Base_Stage2_Leaf_V7_R2	leaf	B73	http://bit.ly/2r0L8Di
SRR531874	1029	SK057	Base_Stage2_Leaf_V7_R3	leaf	B73	http://bit.ly/2r0L8Di
SRR1619633	1172	PP-13_S	Leaf_6DAP_R1	leaf	B73	http://bit.ly/2r0L8Di
SRR1619634	1571	PP-14_S	Leaf_6DAP_R2	leaf	B73	http://bit.ly/2r0L8Di
SRR1619636	3795	PP-21_S	Leaf_12DAP_R1	leaf	B73	http://bit.ly/2r0L8Di
SRR1619637	797	PP-22_S	Leaf_12DAP_R2	leaf	B73	http://bit.ly/2r0L8Di
SRR1619660	1034	PP-29_S	Leaf_18DAP_R1	leaf	B73	http://bit.ly/2r0L8Di
SRR1619661	1014	PP-30_S	Leaf_18DAP_R2	leaf	B73	http://bit.ly/2r0L8Di
SRR1619664	1196	PP-37_S	Leaf_24DAP_R1	leaf	B73	http://bit.ly/2r0L8Di
SRR1619667	2180	PP-45_S	Leaf_30DAP_R1	leaf	B73	http://bit.ly/2r0L8Di
SRR1619668	2236	PP-46_S	Leaf_30DAP_R2	leaf	B73	http://bit.ly/2r0L8Di
SRR1619669	563	PP-5_S	Leaf_0DAP_R1	leaf	B73	http://bit.ly/2r0L8Di
SRR1619670	784	PP-6_S	Leaf_0DAP_R2	leaf	B73	http://bit.ly/2r0L8Di
SRR1626426	763	PP-38_S	Leaf_24DAP_R2	leaf	B73	http://bit.ly/2r0L8Di
SRR1620947	984	SK043_S2	Tip_Stage2_Leaf_V5_R1	leaf	B73	http://bit.ly/2r0L8Di
SRR1620948	1039	SK044_S2	Tip_Stage2_Leaf_V5_R2	leaf	B73	http://bit.ly/2r0L8Di
SRR1620949	955	SK045_S2	Tip_Stage2_Leaf_V5_R3	leaf	B73	http://bit.ly/2r0L8Di
ERR986091	1335	root	root	root	B73	http://go.nature.com/2pAgKzp
ERR986092	1338	root	root	root	B73	http://go.nature.com/2pAgKzp
ERR986115	2463	root	root	root	B73	http://go.nature.com/2pAgKzp
ERR986116	2461	root	root	root	B73	http://go.nature.com/2pAgKzp
SRR3095646	1616	Zm B73 root, with root hairs	3-4 days after planting	root	B73
SRR3095760	2533	Zm B73 root, with root hairs	3-4 days after planting	root	B73
SRR3095761	1878	Zm B73 root, with root hairs	3-4 days after planting	root	B73
SRR3096888	1715	Zm B73 root, no root hairs	3-4 days after planting	root	B73
SRR3097683	3913	Zm B73 root, no root hairs	3-4 days after planting	root	B73
SRR3097992	1387	Zm B73 root, no root hairs	3-4 days after planting	root	B73
SRR3134928	2268	P39-NY2010-550	Main Root	root	P39	http://bit.ly/2r11vjx
SRR3134929	2598	NC350-NY2010-185	Main Root	root	NC350	http://bit.ly/2r11vjx
SRR3134930	2675	CML69-10A7711251A	Main Root	root	CML69	http://bit.ly/2r11vjx
SRR3134931	2802	CML322-NNY2011-44	Main Root	root	CML322	http://bit.ly/2r11vjx
SRR3134932	2829	A5554-NY2011-34	Main Root	root	A5554	http://bit.ly/2r11vjx
SRR3134933	2796	CML228-NY2010-70	Main Root	root	CML228	http://bit.ly/2r11vjx
SRR3134934	2747	CML103-NY2011-46	Main Root	root	CML103	http://bit.ly/2r11vjx
SRR3134935	2469	SC357-NY2010-244	Main Root	root	SC357	http://bit.ly/2r11vjx
SRR3134936	3225	Ki44-O4P168551A	Main Root	root	KI44	http://bit.ly/2r11vjx
SRR3134938	2661	F2834T-NY2010-108	Main Root	root	F2834T	http://bit.ly/2r11vjx
SRR3134939	2711	CML277-O5P071851A	Main Root	root	CML277	http://bit.ly/2r11vjx
SRR3134940	2715	B76-NY2011-11	Main Root	root	B76	http://bit.ly/2r11vjx
SRR3134941	2673	CML341-02F1020	Main Root	root	CML341	http://bit.ly/2r11vjx
SRR3134942	2698	MS71-NY2011-101	Main Root	root	MS71	http://bit.ly/2r11vjx
SRR3134943	2560	HP301-NY2011-77	Main Root	root	Hp301	http://bit.ly/2r11vjx
SRR3134944	2796	KY21-NY2010-156	Main Root	root	Ky21	http://bit.ly/2r11vjx
SRR3134945	4355	CML158Q-NY2011-49	Main Root	root	CML158Q	http://bit.ly/2r11vjx
SRR3134946	4546	M162W-NY2011-115	Main Root	root	M162W	http://bit.ly/2r11vjx
SRR3134947	4636	T2I16-NY2010-231	Main Root	root	T2I16	http://bit.ly/2r11vjx
SRR3134948	4180	CML157Q-NY2011-59	Main Root	root	CML157Q	http://bit.ly/2r11vjx
SRR3134949	7337	IL14H-NY2011-131	Main Root	root	Il14H	http://bit.ly/2r11vjx
SRR3134950	4630	M37W-NY2010-149	Main Root	root	M37W	http://bit.ly/2r11vjx
SRR3134951	2269	Ki3-NY2010-159	Main Root	root	KI3	http://bit.ly/2r11vjx
SRR3134952	4257	TX303-NY2010-235	Main Root	root	Tx303	http://bit.ly/2r11vjx
SRR3134953	4084	NC360-NY2011-211	Main Root	root	NC360	http://bit.ly/2r11vjx
SRR3134954	2426	W64A-NY2011-215	Main Root	root	W64A	http://bit.ly/2r11vjx
SRR3134955	2861	B57-NY2011-15	Main Root	root	B57	http://bit.ly/2r11vjx
SRR3134956	2951	B73-NY2011-32	Main Root	root	B73	http://bit.ly/2r11vjx
SRR3134957	3506	NC358-NY2011-143	Main Root	root	NC358	http://bit.ly/2r11vjx
SRR3134958	2463	MO17-NY2011-142	Main Root	root	inbred line Mo17	http://bit.ly/2r11vjx
SRR3134960	2535	MO18W-NY2010-147	Main Root	root	Mo18W	http://bit.ly/2r11vjx
SRR3134961	2533	HY-NY2010-93	Main Root	root	HY	http://bit.ly/2r11vjx
SRR3134962	3477	U267Y-NY2010-589	Main Root	root	U267Y	http://bit.ly/2r11vjx
SRR3134963	3432	CML311-NY2010-356	Main Root	root	CML311	http://bit.ly/2r11vjx
SRR3134964	2527	F70NY2011-235	Main Root	root	F70NY2011	http://bit.ly/2r11vjx
SRR3134965	2679	B97-NY2011-7	Main Root	root	B97	http://bit.ly/2r11vjx
SRR3134966	2634	CMl333-NY2010-122	Main Root	root	CML333	http://bit.ly/2r11vjx
SRR3134967	3253	OH40B-NY2010-556	Main Root	root	OH40B	http://bit.ly/2r11vjx
SRR3134968	3142	TZi8-NY2010-566	Main Root	root	TZI8	http://bit.ly/2r11vjx
SRR3134969	2863	OH7B-NY2011-202	Main Root	root	OH7B	http://bit.ly/2r11vjx
SRR3134970	2774	NC260-NY2011-248	Main Root	root	NC260	http://bit.ly/2r11vjx
SRR3134971	2757	W22-NY2011-256	Main Root	root	W22	http://bit.ly/2r11vjx
SRR3134972	2650	CML108-NY2010-61	Main Root	root	CML108	http://bit.ly/2r11vjx
SRR3134973	2663	KY228-NY2010-154	Main Root	root	KY228	http://bit.ly/2r11vjx
SRR3134974	2715	Ki11-NY2010-162	Main Root	root	KI11	http://bit.ly/2r11vjx
SRR3138207	2548	Normal-N 12h	seedling root	root	B73	http://bit.ly/2q446LN
SRR3138208	2517	Normal-N 12h	seedling root	root	B73	http://bit.ly/2q446LN
SRR3138209	2403	Low-N 12h	seedling root	root	B73	http://bit.ly/2q446LN
SRR3138210	1989	Low-N 12h	seedling root	root	B73	http://bit.ly/2q446LN
SRR3138211	2045	Normal-N 12h	seedling root	root	mutant	http://bit.ly/2q446LN
SRR3138212	2540	Normal-N 12h	seedling root	root	mutant	http://bit.ly/2q446LN
SRR3138213	2184	Low-N 12h	seedling root	root	mutant	http://bit.ly/2q446LN
SRR3138214	2326	Low-N 12h	seedling root	root	mutant	http://bit.ly/2q446LN
SRR3138215	2352	Normal-N 24h	seedling root	root	B73	http://bit.ly/2q446LN
SRR3138216	2076	Normal-N 24h	seedling root	root	B73	http://bit.ly/2q446LN
SRR3138217	2155	Low-N 24h	seedling root	root	B73	http://bit.ly/2q446LN
SRR3138218	2056	Low-N 24h	seedling root	root	B73	http://bit.ly/2q446LN
SRR3138219	2135	Normal-N 24h	seedling root	root	mutant	http://bit.ly/2q446LN
SRR3138220	2107	Normal-N 24h	seedling root	root	mutant	http://bit.ly/2q446LN
SRR3138221	2248	Low-N 24h	seedling root	root	mutant	http://bit.ly/2q446LN
SRR3138222	2048	Low-N 24h	seedling root	root	mutant	http://bit.ly/2q446LN
SRR3138223	2134	Normal-N 48h	seedling root	root	B73	http://bit.ly/2q446LN
SRR3138224	2087	Normal-N 48h	seedling root	root	B73	http://bit.ly/2q446LN
SRR3138225	2300	Low-N 48h	seedling root	root	B73	http://bit.ly/2q446LN
SRR3138226	2410	Low-N 48h	seedling root	root	B73	http://bit.ly/2q446LN
SRR3138227	2642	Normal-N 48h	seedling root	root	mutant	http://bit.ly/2q446LN
SRR3138228	2482	Normal-N 48h	seedling root	root	mutant	http://bit.ly/2q446LN
SRR3138229	2284	Low-N 48h	seedling root	root	mutant	http://bit.ly/2q446LN
SRR3138230	2303	Low-N 48h	seedling root	root	mutant	http://bit.ly/2q446LN
SRR3138231	2322	Normal-N 96h	seedling root	root	B73	http://bit.ly/2q446LN
SRR3138232	2316	Normal-N 96h	seedling root	root	B73	http://bit.ly/2q446LN
SRR3138233	2159	Low-N 96h	seedling root	root	B73	http://bit.ly/2q446LN
SRR3138234	2201	Low-N 96h	seedling root	root	B73	http://bit.ly/2q446LN
SRR3138235	2224	Normal-N 96h	seedling root	root	mutant	http://bit.ly/2q446LN
SRR3138236	2362	Normal-N 96h	seedling root	root	mutant	http://bit.ly/2q446LN
SRR3138237	2441	Low-N 96h	seedling root	root	mutant	http://bit.ly/2q446LN
SRR3138238	2409	Low-N 96h	seedling root	root	mutant	http://bit.ly/2q446LN
SRR2186709	1576	hydroponics, low nitrate solution	phloem pole pericycle cells of primary root (3-5mm from tip)	root	B73	http://bit.ly/2qU71YJ
SRR2186725	1564	hydroponics, low nitrate solution	phloem pole pericycle cells of primary root (3-5mm from tip)	root	B73	http://bit.ly/2qU71YJ
SRR2186744	1450	hydroponics, low nitrate solution	phloem pole pericycle cells of primary root (3-5mm from tip)	root	B73	http://bit.ly/2qU71YJ
SRR2186894	1382	hydroponics, local high nitrate solution	phloem pole pericycle cells of primary root (3-5mm from tip)	root	B73	http://bit.ly/2qU71YJ
SRR2186928	1543	hydroponics, local high nitrate solution	phloem pole pericycle cells of primary root (3-5mm from tip)	root	B73	http://bit.ly/2qU71YJ
SRR2186930	1534	hydroponics, local high nitrate solution	phloem pole pericycle cells of primary root (3-5mm from tip)	root	B73	http://bit.ly/2qU71YJ
SRR2186932	1578	hydroponics, low nitrate solution	phloem pole pericycle cells of seminal root (3-5mm from tip)	root	B73	http://bit.ly/2qU71YJ
SRR2186934	1474	hydroponics, low nitrate solution	phloem pole pericycle cells of seminal root (3-5mm from tip)	root	B73	http://bit.ly/2qU71YJ
SRR2186936	1652	hydroponics, low nitrate solution	phloem pole pericycle cells of seminal root (3-5mm from tip)	root	B73	http://bit.ly/2qU71YJ
SRR2186938	1562	hydroponics, local high nitrate solution	phloem pole pericycle cells of seminal root (3-5mm from tip)	root	B73	http://bit.ly/2qU71YJ
SRR2186940	1483	hydroponics, local high nitrate solution	phloem pole pericycle cells of seminal root (3-5mm from tip)	root	B73	http://bit.ly/2qU71YJ
SRR2186942	1710	hydroponics, local high nitrate solution	phloem pole pericycle cells of seminal root (3-5mm from tip)	root	B73	http://bit.ly/2qU71YJ
SRR2186944	1478	hydroponics, low nitrate solution	phloem pole pericycle cells of crown root (3-5mm from tip)	root	B73	http://bit.ly/2qU71YJ
SRR2186946	1553	hydroponics, low nitrate solution	phloem pole pericycle cells of crown root (3-5mm from tip)	root	B73	http://bit.ly/2qU71YJ
SRR2186948	1564	hydroponics, low nitrate solution	phloem pole pericycle cells of crown root (3-5mm from tip)	root	B73	http://bit.ly/2qU71YJ
SRR2186950	1443	hydroponics, local high nitrate solution	phloem pole pericycle cells of crown root (3-5mm from tip)	root	B73	http://bit.ly/2qU71YJ
SRR2186952	1856	hydroponics, local high nitrate solution	phloem pole pericycle cells of crown root (3-5mm from tip)	root	B73	http://bit.ly/2qU71YJ
SRR2186954	1855	hydroponics, local high nitrate solution	phloem pole pericycle cells of crown root (3-5mm from tip)	root	B73	http://bit.ly/2qU71YJ
SRR2186956	1833	hydroponics, low nitrate solution	phloem pole pericycle cells of brace root (3-5mm from tip)	root	B73	http://bit.ly/2qU71YJ
SRR2186958	1607	hydroponics, low nitrate solution	phloem pole pericycle cells of brace root (3-5mm from tip)	root	B73	http://bit.ly/2qU71YJ
SRR2186960	1894	hydroponics, low nitrate solution	phloem pole pericycle cells of brace root (3-5mm from tip)	root	B73	http://bit.ly/2qU71YJ
SRR2186962	1653	hydroponics, local high nitrate solution	phloem pole pericycle cells of brace root (3-5mm from tip)	root	B73	http://bit.ly/2qU71YJ
SRR2186964	1781	hydroponics, local high nitrate solution	phloem pole pericycle cells of brace root (3-5mm from tip)	root	B73	http://bit.ly/2qU71YJ
SRR2186966	1910	hydroponics, local high nitrate solution	phloem pole pericycle cells of brace root (3-5mm from tip)	root	B73	http://bit.ly/2qU71YJ
SRR2095065	1454	CR1_reads	whole crown root (20-30 mm)	root	B73	http://bit.ly/2qU8jmt
SRR2095195	1435	CR2_reads	whole crown root (20-30 mm)	root	B73	http://bit.ly/2qU8jmt
SRR2095196	1445	CR3_reads	whole crown root (20-30 mm)	root	B73	http://bit.ly/2qU8jmt
SRR2095295	1464	CR4_reads	whole crown root (20-30 mm)	root	B73	http://bit.ly/2qU8jmt
SRR2095499	1435	PR1_reads	whole primary root (20-30 mm)	root	B73	http://bit.ly/2qU8jmt
SRR2095541	1439	PR2_reads	whole primary root (20-30 mm)	root	B73	http://bit.ly/2qU8jmt
SRR2095924	1442	PR3_reads	whole primary root (20-30 mm)	root	B73	http://bit.ly/2qU8jmt
SRR2095934	1436	PR4_reads	whole primary root (20-30 mm)	root	B73	http://bit.ly/2qU8jmt
SRR2095961	1435	SR1_reads	whole seminal root (20-30 mm)	root	B73	http://bit.ly/2qU8jmt
SRR2095969	1445	SR2_reads	whole seminal root (20-30 mm)	root	B73	http://bit.ly/2qU8jmt
SRR2095985	1434	SR3_reads	whole seminal root (20-30 mm)	root	B73	http://bit.ly/2qU8jmt
SRR2095986	1439	SR4_reads	whole seminal root (20-30 mm)	root	B73	http://bit.ly/2qU8jmt
SRR1620916	2414	RA-10_S	Primary_Root_Z4_7DAS_R2	root	B73	http://bit.ly/2r0L8Di
SRR1620917	2258	RA-13_S	Root_CP_3DAS_R2	root	B73	http://bit.ly/2r0L8Di
SRR1620918	1978	RA-14_S	Primary_Root_Z3_7DAS_R1	root	B73	http://bit.ly/2r0L8Di
SRR1620919	1495	RA-15_S	Primary_Root_Z2_7DAS_R3	root	B73	http://bit.ly/2r0L8Di
SRR1620920	1675	RA-17_S	Root_Stele_R1	root	B73	http://bit.ly/2r0L8Di
SRR1620921	1306	RA-18_S	Primary_Root_Z2_7DAS_R1	root	B73	http://bit.ly/2r0L8Di
SRR1620922	2164	RA-2_S	Primary_Root_Z1_7DAS_R2	root	B73	http://bit.ly/2r0L8Di
SRR1620923	1589	RA-20_S	Primary_Root_Z3_7DAS_R3	root	B73	http://bit.ly/2r0L8Di
SRR1620924	2310	RA-21_S	Primary_Root_Z3_7DAS_R2	root	B73	http://bit.ly/2r0L8Di
SRR1620925	2449	RA-22_S	Primary_Root_Z4_7DAS_R3	root	B73	http://bit.ly/2r0L8Di
SRR1620926	2347	RA-23_S	Primary_Root_Z4_7DAS_R1	root	B73	http://bit.ly/2r0L8Di
SRR1620928	1338	RA-3_S	Primary_Root_Z2_7DAS_R2	root	B73	http://bit.ly/2r0L8Di
SRR1620931	5540	RA-35_S	Crown_Roots_Node5_V7_R1	root	B73	http://bit.ly/2r0L8Di
SRR1620932	6721	RA-35_S	Crown_Roots_Node5_V7_R1	root	B73	http://bit.ly/2r0L8Di
SRR1620934	1804	RA-4_S	Primary_Root_Z1_7DAS_R1	root	B73	http://bit.ly/2r0L8Di
SRR1620935	789	RA-5_S	Primary_Root_Z1_7DAS_R3	root	B73	http://bit.ly/2r0L8Di
SRR1620936	8018	RA-5_S	Primary_Root_Z1_7DAS_R3	root	B73	http://bit.ly/2r0L8Di
SRR1620937	960	RA-6_S	Root_Stele_R3	root	B73	http://bit.ly/2r0L8Di
SRR1620938	2232	RA-7_S	Root_Stele_R2	root	B73	http://bit.ly/2r0L8Di
SRR1620939	1879	RA-8_S	Root_CP_3DAS_R3	root	B73	http://bit.ly/2r0L8Di
SRR1620940	2687	RA-9_S	Root_CP_3DAS_R1	root	B73	http://bit.ly/2r0L8Di
SRR1620952	2080	SS-21_S	Root_DZ_3DAS_R1	root	B73	http://bit.ly/2r0L8Di
SRR1620953	2203	SS-22_S	Root_System_7DAS_R2	root	B73	http://bit.ly/2r0L8Di
SRR1620954	1926	SS-25_S	Seminal_Roots_7DAS_R3	root	B73	http://bit.ly/2r0L8Di
SRR1620955	1971	SS-27_S	Root_MZ_and_EZ_3DAS_R2	root	B73	http://bit.ly/2r0L8Di
SRR1620956	1967	SS-28_S	Root_DZ_3DAS_R3	root	B73	http://bit.ly/2r0L8Di
SRR1620957	1737	SS-30_S	Root_System_7DAS_R1	root	B73	http://bit.ly/2r0L8Di
SRR1620959	1677	SS-36_S	Primary_Root_7DAS_R3	root	B73	http://bit.ly/2r0L8Di
SRR1620960	2191	SS-38_S	Primary_Root_3DAS_R3	root	B73	http://bit.ly/2r0L8Di
SRR1620961	924	SS-39_S	Primary_Root_3DAS_R1	root	B73	http://bit.ly/2r0L8Di
SRR1620963	949	SS-40_S	Primary_Root_3DAS_R2	root	B73	http://bit.ly/2r0L8Di
SRR1620965	914	SS-42_S	Primary_Root_7DAS_R2	root	B73	http://bit.ly/2r0L8Di
SRR1620966	6201	SS-42_S	Primary_Root_7DAS_R2	root	B73	http://bit.ly/2r0L8Di
SRR1620967	1094	SS-44_S	Seminal_Roots_7DAS_R1	root	B73	http://bit.ly/2r0L8Di
SRR1620968	2019	SS-45_S	Root_MZ_and_EZ_3DAS_R1	root	B73	http://bit.ly/2r0L8Di
SRR1620969	4031	SS-50_S	Seminal_Roots_7DAS_R2	root	B73	http://bit.ly/2r0L8Di
SRR1620971	1747	SS-54_S	Root_System_7DAS_R3	root	B73	http://bit.ly/2r0L8Di
SRR1620972	699	SS-56_S	Root_MZ_and_EZ_3DAS_R3	root	B73	http://bit.ly/2r0L8Di
SRR1620973	5102	SS-58_S	Primary_Root_7DAS_R1	root	B73	http://bit.ly/2r0L8Di
SRR1633397	981	SS-40_S	Primary_Root_3DAS_R2	root	B73	http://bit.ly/2r0L8Di
SRR1620941	1607	SK007_S2	Primary_Root_GH_6DAS_R1	root	B73	http://bit.ly/2r0L8Di
SRR1620942	1166	SK008_S2	Primary_Root_GH_6DAS_R2	root	B73	http://bit.ly/2r0L8Di
SRR1620943	1185	SK009_S2	Primary_Root_GH_6DAS_R3	root	B73	http://bit.ly/2r0L8Di
SRR1620975	2028	SS-65_S	Crown_Roots_Node4_V7_R1	root	B73	http://bit.ly/2r0L8Di
SRR1620977	2412	SS-66_S	Crown_Roots_Node4_V7_R2	root	B73	http://bit.ly/2r0L8Di
SRR1620987	1046	SS-68_S	Crown_Roots_Node5_V13_R1	root	B73	http://bit.ly/2r0L8Di
SRR1620988	2869	SS-69_S	Brace_Roots_Node6_V13_R1	root	B73	http://bit.ly/2r0L8Di
SRR1620989	2374	SS-70_S	Crown_Roots_Nodes1-3_V7_R1	root	B73	http://bit.ly/2r0L8Di
SRR1620991	680	SS-71_S	Crown_Roots_Nodes1-3_V7_R3	root	B73	http://bit.ly/2r0L8Di
SRR1621016	3909	SS-75_S	Crown_Roots_Node5_V13_R3	root	B73	http://bit.ly/2r0L8Di
SRR1621017	1717	SS-76_S	Brace_Roots_Node6_V13_R3	root	B73	http://bit.ly/2r0L8Di
SRR1621018	1179	SS-77_S	Crown_Roots_Node5_V13_R2	root	B73	http://bit.ly/2r0L8Di
SRR1621019	1502	SS-78_S	Crown_Roots_Node5_V7_R2	root	B73	http://bit.ly/2r0L8Di
SRR2078797	1275	B73_SAM	shoot apex	SAM	B73	http://bit.ly/2qsnEuG
SRR2078798	1326	B73_SAM	shoot apex	SAM	B73	http://bit.ly/2qsnEuG
SRR2078799	1422	B73_SAM	shoot apex	SAM	B73	http://bit.ly/2qsnEuG
SRR1837667	2604	SAM16_3	shoot apex	SAM	B64	http://bit.ly/2plonxA
SRR1837677	1727	SAM5_1	shoot apex	SAM	B97@	http://bit.ly/2plonxA
SRR1837678	4457	SAM62_1	shoot apex	SAM	B97@	http://bit.ly/2plonxA
SRR1837663	3590	SAM17_1	shoot apex	SAM	B37	http://bit.ly/2plonxA
SRR1837749	4933	SAM52_2	shoot apex	SAM	CO255	http://bit.ly/2plonxA
SRR1837772	2888	SAM60_4	shoot apex	SAM	FBLA	http://bit.ly/2plonxA
SRR1837771	3996	SAM3_3	shoot apex	SAM	FBHJ	http://bit.ly/2plonxA
SRR1837773	6785	SAM60_2	shoot apex	SAM	Florida_32	http://bit.ly/2plonxA
SRR1837774	1803	SAM9_6	shoot apex	SAM	Florida_32	http://bit.ly/2plonxA
SRR1837794	3774	SAM22_1	shoot apex	SAM	IA2132	http://bit.ly/2plonxA
SRR1837802	6626	SAM59_6	shoot apex	SAM	IL14H@	http://bit.ly/2plonxA
SRR1837803	1328	SAM6_6	shoot apex	SAM	IL14H@	http://bit.ly/2plonxA
SRR1837806	4313	SAM23_1	shoot apex	SAM	K4	http://bit.ly/2plonxA
SRR1837818	2148	SAM7_1	shoot apex	SAM	KY21@	http://bit.ly/2plonxA
SRR1837839	1791	SAM41_1	shoot apex	SAM	LH52	http://bit.ly/2plonxA
SRR1837840	5806	SAM64_1	shoot apex	SAM	LH52	http://bit.ly/2plonxA
SRR1837837	7877	SAM10_5	shoot apex	SAM	LH39	http://bit.ly/2plonxA
SRR1837865	2550	SAM26_3	shoot apex	SAM	Mo47	http://bit.ly/2plonxA
SRR1837868	4686	SAM18_2	shoot apex	SAM	MQ305	http://bit.ly/2plonxA
SRR1837889	4392	SAM3_4	shoot apex	SAM	NC294	http://bit.ly/2plonxA
SRR1837884	1523	SAM2_3	shoot apex	SAM	NC260	http://bit.ly/2plonxA
SRR1837885	5115	SAM54_1	shoot apex	SAM	NC260	http://bit.ly/2plonxA
SRR1837897	3949	SAM36_1	shoot apex	SAM	NC306	http://bit.ly/2plonxA
SRR1837915	4329	SAM12_2	shoot apex	SAM	NC354	http://bit.ly/2plonxA
SRR1837919	3557	SAM54_6	shoot apex	SAM	NC362	http://bit.ly/2plonxA
SRR1837926	3742	SAM41_4	shoot apex	SAM	NS701	http://bit.ly/2plonxA
SRR1837939	5910	SAM3_1	shoot apex	SAM	PB80	http://bit.ly/2plonxA
SRR1837951	3446	SAM38_5	shoot apex	SAM	PHK76	http://bit.ly/2plonxA
SRR1837956	2040	SAM49_4	shoot apex	SAM	PHW17	http://bit.ly/2plonxA
SRR1837964	4475	SAM46_4	shoot apex	SAM	R168	http://bit.ly/2plonxA
SRR1837981	8576	SAM12_6	shoot apex	SAM	T234	http://bit.ly/2plonxA
SRR1837982	1612	SAM29_4	shoot apex	SAM	T8	http://bit.ly/2plonxA
SRR1837983	2715	SAM67_4	shoot apex	SAM	T8	http://bit.ly/2plonxA
SRR1837984	6235	SAM21_6	shoot apex	SAM	Tx303@	http://bit.ly/2plonxA
SRR1837985	4690	SAM47_3	shoot apex	SAM	Tx601	http://bit.ly/2plonxA
SRR1837986	3062	SAM24_5	shoot apex	SAM	Tzi10	http://bit.ly/2plonxA
SRR1837987	6207	SAM25_4	shoot apex	SAM	Tzi11	http://bit.ly/2plonxA
SRR1837988	2371	SAM25_5	shoot apex	SAM	Tzi16	http://bit.ly/2plonxA
SRR1837989	4353	SAM24_6	shoot apex	SAM	Tzi18	http://bit.ly/2plonxA
SRR1837991	2220	SAM49_5	shoot apex	SAM	Tzi8@	http://bit.ly/2plonxA
SRR1837992	2761	SAM24_4	shoot apex	SAM	Tzi9	http://bit.ly/2plonxA
SRR1837993	7196	SAM61_2	shoot apex	SAM	U267Y	http://bit.ly/2plonxA
SRR1837994	2175	SAM56_4	shoot apex	SAM	VA102	http://bit.ly/2plonxA
SRR1837995	3459	SAM13_1	shoot apex	SAM	Va14	http://bit.ly/2plonxA
SRR1837996	3283	SAM45_6	shoot apex	SAM	Va17	http://bit.ly/2plonxA
SRR1837997	5884	SAM65_6	shoot apex	SAM	Va22	http://bit.ly/2plonxA
SRR1837999	5413	SAM63_2	shoot apex	SAM	Va35	http://bit.ly/2plonxA
SRR1838000	1875	SAM8_1	shoot apex	SAM	Va35	http://bit.ly/2plonxA
SRR1838001	3242	SAM46_1	shoot apex	SAM	Va59	http://bit.ly/2plonxA
SRR1838002	7611	SAM13_2	shoot apex	SAM	Va85	http://bit.ly/2plonxA
SRR1838003	5300	SAM30_5	shoot apex	SAM	Va99	http://bit.ly/2plonxA
SRR1838004	3907	SAM45_5	shoot apex	SAM	VaW6	http://bit.ly/2plonxA
SRR1838005	3958	SAM44_5	shoot apex	SAM	W117Ht	http://bit.ly/2plonxA
SRR1838006	6377	SAM56_5	shoot apex	SAM	W153R	http://bit.ly/2plonxA
SRR1838007	4667	SAM46_5	shoot apex	SAM	W182B	http://bit.ly/2plonxA
SRR1838009	6731	SAM8_2	shoot apex	SAM	W64A	http://bit.ly/2plonxA
SRR1838010	3432	SAM51_5	shoot apex	SAM	Wf9	http://bit.ly/2plonxA
SRR1838011	3443	SAM49_2	shoot apex	SAM	WIL500	http://bit.ly/2plonxA
SRR1838012	5031	SAM61_3	shoot apex	SAM	Yu796_NS	http://bit.ly/2plonxA
SRR1838013	3099	SAM40_6	shoot apex	SAM	ZS01250	http://bit.ly/2plonxA
SRR1838014	3451	SAM35_5	shoot apex	SAM	ZS365	http://bit.ly/2plonxA
SRR1837787	6620	SAM11_5	shoot apex	SAM	HBA1	http://bit.ly/2plonxA
SRR1837788	3411	SAM13_4	shoot apex	SAM	Hi27	http://bit.ly/2plonxA
SRR1837789	4534	SAM67_3	shoot apex	SAM	HP301@	http://bit.ly/2plonxA
SRR1837790	5389	SAM37_3	shoot apex	SAM	Hy	http://bit.ly/2plonxA
SRR1837791	5396	SAM20_4	shoot apex	SAM	I137TN	http://bit.ly/2plonxA
SRR1837792	3829	SAM15_1	shoot apex	SAM	I205	http://bit.ly/2plonxA
SRR1837793	4544	SAM34_4	shoot apex	SAM	I29	http://bit.ly/2plonxA
SRR1837795	7176	SAM63_4	shoot apex	SAM	IA5125	http://bit.ly/2plonxA
SRR1837796	1501	SAM7_6	shoot apex	SAM	IA5125	http://bit.ly/2plonxA
SRR1837797	6860	SAM17_6	shoot apex	SAM	ICI740	http://bit.ly/2plonxA
SRR1837798	2718	SAM66_3	shoot apex	SAM	IDS28	http://bit.ly/2plonxA
SRR1837799	4131	SAM47_5	shoot apex	SAM	IDS69	http://bit.ly/2plonxA
SRR1837800	5635	SAM47_6	shoot apex	SAM	IDS91	http://bit.ly/2plonxA
SRR1837801	3862	SAM49_6	shoot apex	SAM	Il101	http://bit.ly/2plonxA
SRR1837804	1862	SAM62_6	shoot apex	SAM	Il677a	http://bit.ly/2plonxA
SRR1837805	5586	SAM34_6	shoot apex	SAM	K148	http://bit.ly/2plonxA
SRR1837807	4150	SAM66_1	shoot apex	SAM	K55	http://bit.ly/2plonxA
SRR1837808	1200	SAM34_5	shoot apex	SAM	K64	http://bit.ly/2plonxA
SRR1837809	1860	SAM64_5	shoot apex	SAM	K64	http://bit.ly/2plonxA
SRR1837810	3050	SAM60_5	shoot apex	SAM	Ki11@	http://bit.ly/2plonxA
SRR1837811	3407	SAM61_5	shoot apex	SAM	Ki14	http://bit.ly/2plonxA
SRR1837812	5242	SAM28_2	shoot apex	SAM	Ki2021	http://bit.ly/2plonxA
SRR1837814	5072	SAM53_6	shoot apex	SAM	Ki21	http://bit.ly/2plonxA
SRR1837815	8202	SAM6_4	shoot apex	SAM	KI3@	http://bit.ly/2plonxA
SRR1837816	3188	SAM28_1	shoot apex	SAM	Ki43	http://bit.ly/2plonxA
SRR1837817	6684	SAM13_3	shoot apex	SAM	KUI44	http://bit.ly/2plonxA
SRR1837819	6986	SAM49_1	shoot apex	SAM	Ky226	http://bit.ly/2plonxA
SRR1837820	4363	SAM27_2	shoot apex	SAM	KY228	http://bit.ly/2plonxA
SRR1837821	2971	SAM56_2	shoot apex	SAM	KY228	http://bit.ly/2plonxA
SRR1837822	3585	SAM43_2	shoot apex	SAM	L127	http://bit.ly/2plonxA
SRR1837823	3928	SAM15_2	shoot apex	SAM	L317	http://bit.ly/2plonxA
SRR1837824	4029	SAM58_5	shoot apex	SAM	L578	http://bit.ly/2plonxA
SRR1837825	4781	SAM44_4	shoot apex	SAM	LH1	http://bit.ly/2plonxA
SRR1837826	1735	SAM11_4	shoot apex	SAM	LH123HT	http://bit.ly/2plonxA
SRR1837827	5017	SAM63_3	shoot apex	SAM	LH123HT	http://bit.ly/2plonxA
SRR1837828	6673	SAM11_1	shoot apex	SAM	LH143CMS	http://bit.ly/2plonxA
SRR1837829	1248	SAM42_2	shoot apex	SAM	LH145	http://bit.ly/2plonxA
SRR1837830	1968	SAM63_1	shoot apex	SAM	LH145	http://bit.ly/2plonxA
SRR1837831	2551	SAM20_5	shoot apex	SAM	LH146Ht	http://bit.ly/2plonxA
SRR1837832	3533	SAM1_2	shoot apex	SAM	LH150	http://bit.ly/2plonxA
SRR1837833	1819	SAM59_5	shoot apex	SAM	LH183	http://bit.ly/2plonxA
SRR1837834	8003	SAM10_2	shoot apex	SAM	LH208	http://bit.ly/2plonxA
SRR1837835	5228	SAM16_2	shoot apex	SAM	LH213	http://bit.ly/2plonxA
SRR1837836	3469	SAM41_5	shoot apex	SAM	LH38	http://bit.ly/2plonxA
SRR1837838	4081	SAM43_5	shoot apex	SAM	LH51	http://bit.ly/2plonxA
SRR1837841	5526	SAM41_6	shoot apex	SAM	LH54	http://bit.ly/2plonxA
SRR1837842	4577	SAM53_3	shoot apex	SAM	LH57	http://bit.ly/2plonxA
SRR1837843	2322	SAM35_4	shoot apex	SAM	LH60	http://bit.ly/2plonxA
SRR1837844	3758	SAM53_1	shoot apex	SAM	LH74	http://bit.ly/2plonxA
SRR1837944	4172	SAM48_6	shoot apex	SAM	PHG71	http://bit.ly/2plonxA
SRR1837945	3952	SAM44_2	shoot apex	SAM	PHG72	http://bit.ly/2plonxA
SRR1837946	4370	SAM1_1	shoot apex	SAM	PHG83	http://bit.ly/2plonxA
SRR1837947	2681	SAM65_1	shoot apex	SAM	PHG84	http://bit.ly/2plonxA
SRR1837948	4204	SAM30_1	shoot apex	SAM	PHG86	http://bit.ly/2plonxA
SRR1837949	3737	SAM38_3	shoot apex	SAM	PHH93	http://bit.ly/2plonxA
SRR1837950	4189	SAM44_3	shoot apex	SAM	PHJ40	http://bit.ly/2plonxA
SRR1837952	3316	SAM30_2	shoot apex	SAM	PHN11	http://bit.ly/2plonxA
SRR1837953	5122	SAM43_4	shoot apex	SAM	PHR36	http://bit.ly/2plonxA
SRR1837954	3987	SAM39_2	shoot apex	SAM	PHT77	http://bit.ly/2plonxA
SRR1837957	4727	SAM43_1	shoot apex	SAM	PHW43	http://bit.ly/2plonxA
SRR1837958	5814	SAM4_1	shoot apex	SAM	PHW65	http://bit.ly/2plonxA
SRR1837959	4571	SAM48_4	shoot apex	SAM	PHWG5	http://bit.ly/2plonxA
SRR1837960	4328	SAM1_4	shoot apex	SAM	PHZ51	http://bit.ly/2plonxA
SRR1837961	7791	SAM9_2	shoot apex	SAM	POP-N-EAT	http://bit.ly/2plonxA
SRR1837962	2009	SAM48_3	shoot apex	SAM	Q381	http://bit.ly/2plonxA
SRR1837963	5955	SAM24_2	shoot apex	SAM	R109B	http://bit.ly/2plonxA
SRR1837965	3680	SAM14_5	shoot apex	SAM	R177	http://bit.ly/2plonxA
SRR1837966	3474	SAM56_6	shoot apex	SAM	R229	http://bit.ly/2plonxA
SRR1837967	2644	SAM12_5	shoot apex	SAM	R4	http://bit.ly/2plonxA
SRR1837968	4151	SAM40_5	shoot apex	SAM	RS_710	http://bit.ly/2plonxA
SRR1837969	4360	SAM42_6	shoot apex	SAM	S8324	http://bit.ly/2plonxA
SRR1837970	9104	SAM50_2	shoot apex	SAM	S8326	http://bit.ly/2plonxA
SRR1837971	3766	SAM55_6	shoot apex	SAM	SA24	http://bit.ly/2plonxA
SRR1837972	4957	SAM23_3	shoot apex	SAM	SC213R	http://bit.ly/2plonxA
SRR1837973	3604	SAM23_4	shoot apex	SAM	SC357	http://bit.ly/2plonxA
SRR1837974	6700	SAM61_1	shoot apex	SAM	SC55	http://bit.ly/2plonxA
SRR1837975	4939	SAM52_5	shoot apex	SAM	SD40	http://bit.ly/2plonxA
SRR1837976	4791	SAM15_6	shoot apex	SAM	SD44	http://bit.ly/2plonxA
SRR1837977	5684	SAM42_5	shoot apex	SAM	Seagull_Seventeen	http://bit.ly/2plonxA
SRR1837978	5710	SAM27_1	shoot apex	SAM	Sg1533	http://bit.ly/2plonxA
SRR1837979	2650	SAM23_6	shoot apex	SAM	Sg18	http://bit.ly/2plonxA
SRR1837980	3129	SAM17_2	shoot apex	SAM	T232	http://bit.ly/2plonxA
SRR1837639	9157	SAM931	shoot apex	SAM	A556	http://bit.ly/2plonxA
SRR1837640	1947	SAM67_5	shoot apex	SAM	A6	http://bit.ly/2plonxA
SRR1837641	3645	SAM29_3	shoot apex	SAM	A619	http://bit.ly/2plonxA
SRR1837642	4461	SAM19_4	shoot apex	SAM	A632	http://bit.ly/2plonxA
SRR1837643	5443	SAM51_6	shoot apex	SAM	A634	http://bit.ly/2plonxA
SRR1837644	3212	SAM57_4	shoot apex	SAM	A635	http://bit.ly/2plonxA
SRR1837645	2225	SAM65_4	shoot apex	SAM	A641	http://bit.ly/2plonxA
SRR1837646	5174	SAM19_5	shoot apex	SAM	A654	http://bit.ly/2plonxA
SRR1837647	6276	SAM24_1	shoot apex	SAM	A659	http://bit.ly/2plonxA
SRR1837648	5147	SAM52_6	shoot apex	SAM	A661	http://bit.ly/2plonxA
SRR1837649	4267	SAM27_4	shoot apex	SAM	A679	http://bit.ly/2plonxA
SRR1837650	3904	SAM59_3	shoot apex	SAM	A679	http://bit.ly/2plonxA
SRR1837651	4251	SAM47_4	shoot apex	SAM	A680	http://bit.ly/2plonxA
SRR1837652	4984	SAM27_5	shoot apex	SAM	A682	http://bit.ly/2plonxA
SRR1837653	3919	SAM45_4	shoot apex	SAM	Ab28A	http://bit.ly/2plonxA
SRR1837654	2603	SAM63_6	shoot apex	SAM	AQA3	http://bit.ly/2plonxA
SRR1837655	3853	SAM14_6	shoot apex	SAM	B10	http://bit.ly/2plonxA
SRR1837656	7390	SAM57_1	shoot apex	SAM	B103	http://bit.ly/2plonxA
SRR1837657	7174	SAM8_3	shoot apex	SAM	B104	http://bit.ly/2plonxA
SRR1837658	5559	SAM8_4	shoot apex	SAM	B105	http://bit.ly/2plonxA
SRR1837659	6062	SAM9_1	shoot apex	SAM	B109	http://bit.ly/2plonxA
SRR1837660	3909	SAM16_5	shoot apex	SAM	B14A	http://bit.ly/2plonxA
SRR1837661	4043	SAM58_2	shoot apex	SAM	B164	http://bit.ly/2plonxA
SRR1837662	3700	SAM58_1	shoot apex	SAM	B2	http://bit.ly/2plonxA
SRR1837664	5232	SAM25_6	shoot apex	SAM	B46	http://bit.ly/2plonxA
SRR1837665	8622	SAM16_4	shoot apex	SAM	B52	http://bit.ly/2plonxA
SRR1837666	3395	SAM29_1	shoot apex	SAM	B57	http://bit.ly/2plonxA
SRR1837668	1877	SAM16_6	shoot apex	SAM	B68	http://bit.ly/2plonxA
SRR1837669	9789	SAM60_6	shoot apex	SAM	B68	http://bit.ly/2plonxA
SRR1837670	3499	SAM50_5	shoot apex	SAM	B73	http://bit.ly/2plonxA
SRR1837671	4209	SAM37_4	shoot apex	SAM	B73Htrhm	http://bit.ly/2plonxA
SRR1837672	3112	SAM51_2	shoot apex	SAM	B75	http://bit.ly/2plonxA
SRR1837673	4756	SAM29_2	shoot apex	SAM	B76	http://bit.ly/2plonxA
SRR1837674	4245	SAM9_4	shoot apex	SAM	B77	http://bit.ly/2plonxA
SRR1837675	3809	SAM51_1	shoot apex	SAM	B79	http://bit.ly/2plonxA
SRR1837676	4857	SAM9_5	shoot apex	SAM	B84	http://bit.ly/2plonxA
SRR1837679	3512	SAM9_3	shoot apex	SAM	Black_Jewell_85	http://bit.ly/2plonxA
SRR1837680	6214	SAM11_3	shoot apex	SAM	BO9	http://bit.ly/2plonxA
SRR1837681	3517	SAM51_4	shoot apex	SAM	C103	http://bit.ly/2plonxA
SRR1837682	3958	SAM57_5	shoot apex	SAM	C123	http://bit.ly/2plonxA
SRR1837683	4132	SAM36_5	shoot apex	SAM	C49A	http://bit.ly/2plonxA
SRR1837684	1824	SAM53_4	shoot apex	SAM	CH701-30	http://bit.ly/2plonxA
SRR1837685	3166	SAM64_4	shoot apex	SAM	CH701-30	http://bit.ly/2plonxA
SRR1837686	8988	SAM2_2	shoot apex	SAM	CH9	http://bit.ly/2plonxA
SRR1837687	6282	SAM37_1	shoot apex	SAM	CI187-2	http://bit.ly/2plonxA
SRR1837688	4617	SAM22_4	shoot apex	SAM	CI21E	http://bit.ly/2plonxA
SRR1837689	5077	SAM22_5	shoot apex	SAM	CI28A	http://bit.ly/2plonxA
SRR1837690	4516	SAM46_6	shoot apex	SAM	CI31A	http://bit.ly/2plonxA
SRR1837691	2990	SAM30_6	shoot apex	SAM	CI3A	http://bit.ly/2plonxA
SRR1837692	3310	SAM46_2	shoot apex	SAM	CI64	http://bit.ly/2plonxA
SRR1837693	6524	SAM52_1	shoot apex	SAM	CI66	http://bit.ly/2plonxA
SRR1837694	4986	SAM22_3	shoot apex	SAM	CI7	http://bit.ly/2plonxA
SRR1837695	3807	SAM47_1	shoot apex	SAM	CI90C	http://bit.ly/2plonxA
SRR1837696	4552	SAM22_2	shoot apex	SAM	CI91B	http://bit.ly/2plonxA
SRR1837697	4352	SAM26_4	shoot apex	SAM	CM105	http://bit.ly/2plonxA
SRR1837698	3943	SAM46_3	shoot apex	SAM	CM174	http://bit.ly/2plonxA
SRR1837699	3367	SAM57_6	shoot apex	SAM	CM37	http://bit.ly/2plonxA
SRR1837700	2578	SAM31_1	shoot apex	SAM	CM7	http://bit.ly/2plonxA
SRR1837701	3537	SAM31_2	shoot apex	SAM	CML10	http://bit.ly/2plonxA
SRR1837702	10556	SAM5_2	shoot apex	SAM	CML103@	http://bit.ly/2plonxA
SRR1837703	4346	SAM32_2	shoot apex	SAM	CML108	http://bit.ly/2plonxA
SRR1837704	7793	SAM65_3	shoot apex	SAM	CML11	http://bit.ly/2plonxA
SRR1837705	4022	SAM31_3	shoot apex	SAM	CML14	http://bit.ly/2plonxA
SRR1837706	2672	SAM32_3	shoot apex	SAM	CML154Q	http://bit.ly/2plonxA
SRR1837707	1928	SAM7_3	shoot apex	SAM	CML157Q	http://bit.ly/2plonxA
SRR1837708	14200	SAM7_4	shoot apex	SAM	CML158Q	http://bit.ly/2plonxA
SRR1837709	1860	SAM32_4	shoot apex	SAM	CML218	http://bit.ly/2plonxA
SRR1837710	5804	SAM66_4	shoot apex	SAM	CML218	http://bit.ly/2plonxA
SRR1837712	8787	SAM4_3	shoot apex	SAM	CML228@	http://bit.ly/2plonxA
SRR1837713	4551	SAM32_6	shoot apex	SAM	CML238	http://bit.ly/2plonxA
SRR1837714	3651	SAM5_4	shoot apex	SAM	CML247@	http://bit.ly/2plonxA
SRR1837715	4077	SAM8_5	shoot apex	SAM	CML254	http://bit.ly/2plonxA
SRR1837716	2486	SAM66_6	shoot apex	SAM	CML258	http://bit.ly/2plonxA
SRR1837717	4292	SAM60_1	shoot apex	SAM	CML261	http://bit.ly/2plonxA
SRR1837718	2694	SAM57_3	shoot apex	SAM	CML264	http://bit.ly/2plonxA
SRR1837719	2952	SAM4_4	shoot apex	SAM	CML277@	http://bit.ly/2plonxA
SRR1837720	4211	SAM33_1	shoot apex	SAM	CML281	http://bit.ly/2plonxA
SRR1837721	6228	SAM66_2	shoot apex	SAM	CML287	http://bit.ly/2plonxA
SRR1837845	5791	SAM48_1	shoot apex	SAM	LH82	http://bit.ly/2plonxA
SRR1837846	5706	SAM3_2	shoot apex	SAM	LH85	http://bit.ly/2plonxA
SRR1837847	4838	SAM48_2	shoot apex	SAM	LH93	http://bit.ly/2plonxA
SRR1837848	4277	SAM40_3	shoot apex	SAM	LP1_NR_HT	http://bit.ly/2plonxA
SRR1837849	6020	SAM41_3	shoot apex	SAM	LP5	http://bit.ly/2plonxA
SRR1837850	2128	SAM14_4	shoot apex	SAM	M14	http://bit.ly/2plonxA
SRR1837851	6182	SAM6_1	shoot apex	SAM	M162W@	http://bit.ly/2plonxA
SRR1837852	4941	SAM5_3	shoot apex	SAM	M37W@	http://bit.ly/2plonxA
SRR1837853	2068	SAM48_5	shoot apex	SAM	MBNA	http://bit.ly/2plonxA
SRR1837854	4776	SAM40_2	shoot apex	SAM	MBST	http://bit.ly/2plonxA
SRR1837855	5415	SAM39_6	shoot apex	SAM	MDF-13D	http://bit.ly/2plonxA
SRR1837856	4582	SAM28_3	shoot apex	SAM	MEF156-55-2	http://bit.ly/2plonxA
SRR1837857	5049	SAM39_4	shoot apex	SAM	ML606	http://bit.ly/2plonxA
SRR1837858	2883	SAM4_5	shoot apex	SAM	MO17	http://bit.ly/2plonxA
SRR1837859	3516	SAM7_2	shoot apex	SAM	MO18W@	http://bit.ly/2plonxA
SRR1837860	5722	SAM29_6	shoot apex	SAM	MO1W	http://bit.ly/2plonxA
SRR1837861	5457	SAM27_6	shoot apex	SAM	Mo24W	http://bit.ly/2plonxA
SRR1837862	3994	SAM13_6	shoot apex	SAM	Mo44	http://bit.ly/2plonxA
SRR1837863	3831	SAM26_1	shoot apex	SAM	Mo45	http://bit.ly/2plonxA
SRR1837864	2830	SAM26_2	shoot apex	SAM	Mo46	http://bit.ly/2plonxA
SRR1837866	2074	SAM28_4	shoot apex	SAM	MoG	http://bit.ly/2plonxA
SRR1837867	4638	SAM16_1	shoot apex	SAM	Mp339	http://bit.ly/2plonxA
SRR1837869	8407	SAM933	shoot apex	SAM	MS1334	http://bit.ly/2plonxA
SRR1837870	2426	SAM30_4	shoot apex	SAM	MS153	http://bit.ly/2plonxA
SRR1837871	6343	SAM35_6	shoot apex	SAM	MS71@	http://bit.ly/2plonxA
SRR1837872	11335	SAM927	shoot apex	SAM	Mt42	http://bit.ly/2plonxA
SRR1837873	3580	SAM29_5	shoot apex	SAM	N192	http://bit.ly/2plonxA
SRR1837874	3901	SAM67_1	shoot apex	SAM	N28Ht	http://bit.ly/2plonxA
SRR1837875	5527	SAM58_6	shoot apex	SAM	N6	http://bit.ly/2plonxA
SRR1837876	3169	SAM13_5	shoot apex	SAM	N7A	http://bit.ly/2plonxA
SRR1837877	3705	SAM44_6	shoot apex	SAM	NC222	http://bit.ly/2plonxA
SRR1837878	5009	SAM45_1	shoot apex	SAM	NC230	http://bit.ly/2plonxA
SRR1837879	3343	SAM10_1	shoot apex	SAM	NC232	http://bit.ly/2plonxA
SRR1837880	3459	SAM45_2	shoot apex	SAM	NC236	http://bit.ly/2plonxA
SRR1837881	6094	SAM45_3	shoot apex	SAM	NC238	http://bit.ly/2plonxA
SRR1837882	2675	SAM17_3	shoot apex	SAM	NC250	http://bit.ly/2plonxA
SRR1837883	5053	SAM25_2	shoot apex	SAM	NC258	http://bit.ly/2plonxA
SRR1837886	3817	SAM25_3	shoot apex	SAM	NC262	http://bit.ly/2plonxA
SRR1837888	2942	SAM2_6	shoot apex	SAM	NC290A	http://bit.ly/2plonxA
SRR1837890	1193	SAM59_1	shoot apex	SAM	NC296	http://bit.ly/2plonxA
SRR1837891	2150	SAM3_5	shoot apex	SAM	NC296A	http://bit.ly/2plonxA
SRR1837892	4721	SAM61_6	shoot apex	SAM	NC298	http://bit.ly/2plonxA
SRR1837893	5849	SAM28_6	shoot apex	SAM	NC300	http://bit.ly/2plonxA
SRR1837894	3747	SAM3_6	shoot apex	SAM	NC302	http://bit.ly/2plonxA
SRR1837895	1681	SAM37_5	shoot apex	SAM	NC304	http://bit.ly/2plonxA
SRR1837896	4297	SAM64_6	shoot apex	SAM	NC304	http://bit.ly/2plonxA
SRR1837898	4452	SAM36_2	shoot apex	SAM	NC310	http://bit.ly/2plonxA
SRR1837899	5016	SAM59_2	shoot apex	SAM	NC314	http://bit.ly/2plonxA
SRR1837900	2811	SAM36_3	shoot apex	SAM	NC318	http://bit.ly/2plonxA
SRR1837901	5755	SAM12_1	shoot apex	SAM	NC320	http://bit.ly/2plonxA
SRR1837902	6317	SAM36_4	shoot apex	SAM	NC324	http://bit.ly/2plonxA
SRR1837903	2093	SAM37_6	shoot apex	SAM	NC326	http://bit.ly/2plonxA
SRR1837904	3995	SAM54_2	shoot apex	SAM	NC328	http://bit.ly/2plonxA
SRR1837905	2982	SAM28_5	shoot apex	SAM	NC33	http://bit.ly/2plonxA
SRR1837906	6993	SAM20_1	shoot apex	SAM	NC336	http://bit.ly/2plonxA
SRR1837907	1844	SAM62_4	shoot apex	SAM	NC338	http://bit.ly/2plonxA
SRR1837908	4196	SAM36_6	shoot apex	SAM	NC340	http://bit.ly/2plonxA
SRR1837909	3395	SAM35_1	shoot apex	SAM	NC342	http://bit.ly/2plonxA
SRR1837910	4141	SAM35_2	shoot apex	SAM	NC344	http://bit.ly/2plonxA
SRR1837911	5881	SAM35_3	shoot apex	SAM	NC346	http://bit.ly/2plonxA
SRR1837912	4854	SAM54_3	shoot apex	SAM	NC348	http://bit.ly/2plonxA
SRR1837913	4701	SAM21_3	shoot apex	SAM	NC350@	http://bit.ly/2plonxA
SRR1837914	4417	SAM54_4	shoot apex	SAM	NC352	http://bit.ly/2plonxA
SRR1837916	3372	SAM54_5	shoot apex	SAM	NC356	http://bit.ly/2plonxA
SRR1837917	2245	SAM60_3	shoot apex	SAM	NC358@	http://bit.ly/2plonxA
SRR1837918	3636	SAM12_3	shoot apex	SAM	NC360	http://bit.ly/2plonxA
SRR1837920	3211	SAM55_1	shoot apex	SAM	NC364	http://bit.ly/2plonxA
SRR1837921	3773	SAM12_4	shoot apex	SAM	NC366	http://bit.ly/2plonxA
SRR1837922	6856	SAM55_2	shoot apex	SAM	NC368	http://bit.ly/2plonxA
SRR1837923	5496	SAM27_3	shoot apex	SAM	ND246	http://bit.ly/2plonxA
SRR1837924	3098	SAM10_3	shoot apex	SAM	NQ508	http://bit.ly/2plonxA
SRR1837925	2119	SAM38_6	shoot apex	SAM	NS501	http://bit.ly/2plonxA
SRR1837927	4208	SAM22_6	shoot apex	SAM	Oh40B	http://bit.ly/2plonxA
SRR1837928	3918	SAM6_2	shoot apex	SAM	OH43@	http://bit.ly/2plonxA
SRR1837929	5834	SAM55_3	shoot apex	SAM	Oh43E	http://bit.ly/2plonxA
SRR1837930	3224	SAM18_6	shoot apex	SAM	Oh603	http://bit.ly/2plonxA
SRR1837931	2865	SAM5_6	shoot apex	SAM	OH7B@	http://bit.ly/2plonxA
SRR1837932	4155	SAM18_3	shoot apex	SAM	OQ403	http://bit.ly/2plonxA
SRR1837933	5483	SAM23_5	shoot apex	SAM	Os420	http://bit.ly/2plonxA
SRR1837934	5074	SAM1_6	shoot apex	SAM	P39@	http://bit.ly/2plonxA
SRR1837935	4050	SAM55_4	shoot apex	SAM	Pa762	http://bit.ly/2plonxA
SRR1837936	4692	SAM55_5	shoot apex	SAM	Pa875	http://bit.ly/2plonxA
SRR1837937	3319	SAM15_4	shoot apex	SAM	Pa880	http://bit.ly/2plonxA
SRR1837938	4492	SAM19_6	shoot apex	SAM	Pa91	http://bit.ly/2plonxA
SRR1837940	2940	SAM50_3	shoot apex	SAM	PHG35	http://bit.ly/2plonxA
SRR1837941	4686	SAM39_5	shoot apex	SAM	PHG39	http://bit.ly/2plonxA
SRR1837942	3542	SAM44_1	shoot apex	SAM	PHG47	http://bit.ly/2plonxA
SRR1837943	2348	SAM11_2	shoot apex	SAM	PHG50	http://bit.ly/2plonxA
SRR1837610	879	SAM20_3	shoot apex	SAM	207	http://bit.ly/2plonxA
SRR1837611	2573	SAM61_4	shoot apex	SAM	207	http://bit.ly/2plonxA
SRR1837612	3788	SAM41_2	shoot apex	SAM	764	http://bit.ly/2plonxA
SRR1837613	5394	SAM40_4	shoot apex	SAM	778	http://bit.ly/2plonxA
SRR1837614	7292	SAM38_2	shoot apex	SAM	779	http://bit.ly/2plonxA
SRR1837615	3775	SAM39_1	shoot apex	SAM	792	http://bit.ly/2plonxA
SRR1837616	5322	SAM40_1	shoot apex	SAM	793	http://bit.ly/2plonxA
SRR1837617	3030	SAM50_1	shoot apex	SAM	807	http://bit.ly/2plonxA
SRR1837618	6133	SAM23_2	shoot apex	SAM	4226	http://bit.ly/2plonxA
SRR1837619	5112	SAM26_6	shoot apex	SAM	4722	http://bit.ly/2plonxA
SRR1837620	4737	SAM1_3	shoot apex	SAM	5707	http://bit.ly/2plonxA
SRR1837621	4767	SAM39_3	shoot apex	SAM	11430	http://bit.ly/2plonxA
SRR1837622	2677	SAM11_6	shoot apex	SAM	78004	http://bit.ly/2plonxA
SRR1837623	4730	SAM38_1	shoot apex	SAM	78010	http://bit.ly/2plonxA
SRR1837624	2788	SAM65_2	shoot apex	SAM	29MIBZ2	http://bit.ly/2plonxA
SRR1837625	4561	SAM21_2	shoot apex	SAM	2FACC	http://bit.ly/2plonxA
SRR1837626	3252	SAM50_6	shoot apex	SAM	2MA22	http://bit.ly/2plonxA
SRR1837627	2213	SAM66_5	shoot apex	SAM	33-16	http://bit.ly/2plonxA
SRR1837628	5354	SAM37_2	shoot apex	SAM	38-11	http://bit.ly/2plonxA
SRR1837629	2746	SAM20_6	shoot apex	SAM	3IIH6	http://bit.ly/2plonxA
SRR1837630	6487	SAM20_2	shoot apex	SAM	4676A	http://bit.ly/2plonxA
SRR1837631	4335	SAM53_2	shoot apex	SAM	6F629	http://bit.ly/2plonxA
SRR1837632	5919	SAM42_1	shoot apex	SAM	78371A	http://bit.ly/2plonxA
SRR1837633	3675	SAM4_2	shoot apex	SAM	78551S	http://bit.ly/2plonxA
SRR1837634	2112	SAM47_2	shoot apex	SAM	A188	http://bit.ly/2plonxA
SRR1837635	4858	SAM24_3	shoot apex	SAM	A214N	http://bit.ly/2plonxA
SRR1837636	7670	SAM67_2	shoot apex	SAM	A239	http://bit.ly/2plonxA
SRR1837637	1536	SAM67_6	shoot apex	SAM	A441-5	http://bit.ly/2plonxA
SRR1837638	4473	SAM19_3	shoot apex	SAM	A554	http://bit.ly/2plonxA
SRR1837723	3150	SAM33_2	shoot apex	SAM	CML311	http://bit.ly/2plonxA
SRR1837724	3080	SAM33_3	shoot apex	SAM	CML314	http://bit.ly/2plonxA
SRR1837726	4716	SAM53_5	shoot apex	SAM	CML321	http://bit.ly/2plonxA
SRR1837727	8188	SAM59_4	shoot apex	SAM	CML322@	http://bit.ly/2plonxA
SRR1837728	1663	SAM5_5	shoot apex	SAM	CML322@	http://bit.ly/2plonxA
SRR1837729	3425	SAM33_4	shoot apex	SAM	CML323	http://bit.ly/2plonxA
SRR1837730	2611	SAM33_5	shoot apex	SAM	CML328	http://bit.ly/2plonxA
SRR1837731	4546	SAM33_6	shoot apex	SAM	CML331	http://bit.ly/2plonxA
SRR1837732	4389	SAM34_1	shoot apex	SAM	CML332	http://bit.ly/2plonxA
SRR1837733	2042	SAM4_6	shoot apex	SAM	CML333@	http://bit.ly/2plonxA
SRR1837734	729	SAM63_5	shoot apex	SAM	CML341	http://bit.ly/2plonxA
SRR1837735	1320	SAM7_5	shoot apex	SAM	CML341	http://bit.ly/2plonxA
SRR1837736	5149	SAM57_2	shoot apex	SAM	CML38	http://bit.ly/2plonxA
SRR1837737	4998	SAM31_4	shoot apex	SAM	CML45	http://bit.ly/2plonxA
SRR1837738	5970	SAM58_3	shoot apex	SAM	CML5	http://bit.ly/2plonxA
SRR1837739	1950	SAM6_3	shoot apex	SAM	CML52@	http://bit.ly/2plonxA
SRR1837740	4995	SAM31_5	shoot apex	SAM	CML61	http://bit.ly/2plonxA
SRR1837741	5111	SAM6_5	shoot apex	SAM	CML69@	http://bit.ly/2plonxA
SRR1837742	3477	SAM56_1	shoot apex	SAM	CML77	http://bit.ly/2plonxA
SRR1837743	2506	SAM31_6	shoot apex	SAM	CML91	http://bit.ly/2plonxA
SRR1837744	5008	SAM32_1	shoot apex	SAM	CML92	http://bit.ly/2plonxA
SRR1837745	6658	SAM2_1	shoot apex	SAM	CMV3	http://bit.ly/2plonxA
SRR1837746	1682	SAM34_2	shoot apex	SAM	CO106	http://bit.ly/2plonxA
SRR1837747	7318	SAM64_2	shoot apex	SAM	CO106	http://bit.ly/2plonxA
SRR1837748	2851	SAM2_5	shoot apex	SAM	CO125	http://bit.ly/2plonxA
SRR1837750	4732	SAM18_5	shoot apex	SAM	CQ702RC	http://bit.ly/2plonxA
SRR1837751	3778	SAM62_2	shoot apex	SAM	CR14	http://bit.ly/2plonxA
SRR1837752	5889	SAM42_4	shoot apex	SAM	CR1HT	http://bit.ly/2plonxA
SRR1837753	7313	SAM18_1	shoot apex	SAM	CS405	http://bit.ly/2plonxA
SRR1837754	4522	SAM18_4	shoot apex	SAM	CS608	http://bit.ly/2plonxA
SRR1837755	3694	SAM2_4	shoot apex	SAM	D940Y	http://bit.ly/2plonxA
SRR1837756	5032	SAM52_4	shoot apex	SAM	DE_2	http://bit.ly/2plonxA
SRR1837757	4749	SAM52_3	shoot apex	SAM	DE1	http://bit.ly/2plonxA
SRR1837758	3065	SAM17_4	shoot apex	SAM	DE811	http://bit.ly/2plonxA
SRR1837759	3610	SAM30_3	shoot apex	SAM	DJ7	http://bit.ly/2plonxA
SRR1837760	6046	SAM49_3	shoot apex	SAM	E2558W	http://bit.ly/2plonxA
SRR1837761	2651	SAM43_3	shoot apex	SAM	E8501	http://bit.ly/2plonxA
SRR1837762	4500	SAM62_3	shoot apex	SAM	EP1	http://bit.ly/2plonxA
SRR1837763	9059	SAM17_5	shoot apex	SAM	F118	http://bit.ly/2plonxA
SRR1837764	8558	SAM62_5	shoot apex	SAM	F2834T	http://bit.ly/2plonxA
SRR1837765	1927	SAM42_3	shoot apex	SAM	F42	http://bit.ly/2plonxA
SRR1837766	1500	SAM64_3	shoot apex	SAM	F42	http://bit.ly/2plonxA
SRR1837767	3165	SAM14_1	shoot apex	SAM	F44	http://bit.ly/2plonxA
SRR1837768	6707	SAM14_2	shoot apex	SAM	F6	http://bit.ly/2plonxA
SRR1837769	3537	SAM15_3	shoot apex	SAM	F7	http://bit.ly/2plonxA
SRR1837770	3280	SAM10_6	shoot apex	SAM	FAPW	http://bit.ly/2plonxA
SRR1837775	2912	SAM10_4	shoot apex	SAM	FR19	http://bit.ly/2plonxA
SRR1837776	3067	SAM50_4	shoot apex	SAM	G80	http://bit.ly/2plonxA
SRR1837777	3041	SAM21_5	shoot apex	SAM	GA209	http://bit.ly/2plonxA
SRR1837778	5929	SAM58_4	shoot apex	SAM	GT112	http://bit.ly/2plonxA
SRR1837779	4996	SAM26_5	shoot apex	SAM	H105W	http://bit.ly/2plonxA
SRR1837780	3473	SAM51_3	shoot apex	SAM	H49	http://bit.ly/2plonxA
SRR1837781	5008	SAM19_1	shoot apex	SAM	H84	http://bit.ly/2plonxA
SRR1837782	4926	SAM38_4	shoot apex	SAM	H8431	http://bit.ly/2plonxA
SRR1837783	4373	SAM34_3	shoot apex	SAM	H91	http://bit.ly/2plonxA
SRR1837784	3269	SAM65_5	shoot apex	SAM	H95	http://bit.ly/2plonxA
SRR1837785	4859	SAM19_2	shoot apex	SAM	H99	http://bit.ly/2plonxA
SRR1837786	4548	SAM43_6	shoot apex	SAM	HB8229	http://bit.ly/2plonxA
SRR1838008	4753	SAM14_3	shoot apex	SAM	W22	http://bit.ly/2plonxA
SRR531212	1928	SK022	Stem_and_SAM_V1_R1	SAM	B73	http://bit.ly/2r0L8Di
SRR531213	1769	SK023	Stem_and_SAM_V1_R2	SAM	B73	http://bit.ly/2r0L8Di
SRR531214	1190	SK024	Stem_and_SAM_V1_R3	SAM	B73	http://bit.ly/2r0L8Di
SRR1620944	1273	SK028_S2	Stem_and_SAM_V3_R1	SAM	B73	http://bit.ly/2r0L8Di
SRR1620945	1118	SK029_S2	Stem_and_SAM_V3_R2	SAM	B73	http://bit.ly/2r0L8Di
SRR1620946	780	SK030_S2	Stem_and_SAM_V3_R3	SAM	B73	http://bit.ly/2r0L8Di
SRR3284473	2852	Wild type	endosperm	endosperm	other	http://bit.ly/2r0PkTI
SRR3284474	3470	Wild type	endosperm	endosperm	other	http://bit.ly/2r0PkTI
SRR3284475	2732	Wild type	endosperm	endosperm	other	http://bit.ly/2r0PkTI
SRR3284476	3154	PbfRNAi	endosperm	endosperm	mutant	http://bit.ly/2r0PkTI
SRR3284477	2816	PbfRNAi	endosperm	endosperm	mutant	http://bit.ly/2r0PkTI
SRR3284478	2511	PbfRNAi	endosperm	endosperm	mutant	http://bit.ly/2r0PkTI
SRR3284479	2943	opaque2	endosperm	endosperm	mutant	http://bit.ly/2r0PkTI
SRR3284480	2500	opaque2	endosperm	endosperm	mutant	http://bit.ly/2r0PkTI
SRR3284481	3088	opaque2	endosperm	endosperm	mutant	http://bit.ly/2r0PkTI
SRR3284482	2708	PbfRNAi;opaque2	endosperm	endosperm	mutant	http://bit.ly/2r0PkTI
SRR3284483	2816	PbfRNAi;opaque2	endosperm	endosperm	mutant	http://bit.ly/2r0PkTI
SRR3284484	2653	PbfRNAi;opaque2	endosperm	endosperm	mutant	http://bit.ly/2r0PkTI
ERR986085	980	embryo	embryo	embryo	B73	http://go.nature.com/2pAgKzp
ERR986086	976	embryo	embryo	embryo	B73	http://go.nature.com/2pAgKzp
ERR986087	1238	endosperm	endosperm	endosperm	B73	http://go.nature.com/2pAgKzp
ERR986088	1236	endosperm	endosperm	endosperm	B73	http://go.nature.com/2pAgKzp
ERR986097	2564	embryo	embryo	embryo	B73	http://go.nature.com/2pAgKzp
ERR986098	2554	embryo	embryo	embryo	B73	http://go.nature.com/2pAgKzp
ERR986099	1648	endopserm	endopserm	endosperm	B73	http://go.nature.com/2pAgKzp
ERR986100	1644	endopserm	endopserm	endosperm	B73	http://go.nature.com/2pAgKzp
ERR986109	1654	embryo	embryo	embryo	B73	http://go.nature.com/2pAgKzp
ERR986110	1653	embryo	embryo	embryo	B73	http://go.nature.com/2pAgKzp
ERR986111	2007	endosperm	endosperm	endosperm	B73	http://go.nature.com/2pAgKzp
ERR986112	2008	endosperm	endosperm	endosperm	B73	http://go.nature.com/2pAgKzp
SRR3351628	2350	dek10	endosperm	endosperm	mutant
SRR1168421	956	embryo_12DAP	embryo	embryo	B73	http://bit.ly/2q3VGEc
SRR1168422	1608	embryo_14-DAP	embryo	embryo	B73	http://bit.ly/2q3VGEc
SRR1168423	1859	embryo_16-DAP	embryo	embryo	B73	http://bit.ly/2q3VGEc
SRR1168424	582	18-DAP_embryo	embryo	embryo	B73	http://bit.ly/2q3VGEc
SRR1168429	1167	24DAP_embryo_B73	embryo_24DAP	embryo	B73	http://bit.ly/2q3VGEc
SRR1168430	1146	20DAP_embryo	embryo	embryo	B73	http://bit.ly/2q3VGEc
SRR1168431	1352	26DAP_embryo_B73	embryo_26DAP	embryo	B73	http://bit.ly/2q3VGEc
SRR1168432	2090	28DAP_embryo_B73	embryo_28DAP	embryo	B73	http://bit.ly/2q3VGEc
SRR1168434	2339	30DAP_embryo_B73	embryo	embryo	B73	http://bit.ly/2q3VGEc
SRR1168435	1781	32DAP_embryo_B73	embryo_32DAP	embryo	B73	http://bit.ly/2q3VGEc
SRR1168436	2911	34DAP_embryo_B73	embryo_34DAP	embryo	B73	http://bit.ly/2q3VGEc
SRR1168437	1889	36DAP_embryo_B73	embryo_36DAP	embryo	B73	http://bit.ly/2q3VGEc
SRR1169626	1811	6DAP_endosperm_B73	endosperm_6DAP	endosperm	B73	http://bit.ly/2q3VGEc
SRR1169627	1050	8DAP_endosperm_B73	endosperm_8DAP	endosperm	B73	http://bit.ly/2q3VGEc
SRR1169628	3099	10DAP_endosperm_B73	endosperm_10DAP	endosperm	B73	http://bit.ly/2q3VGEc
SRR1169629	2149	12DAP_endosperm_B73	endosperm_12DAP	endosperm	B73	http://bit.ly/2q3VGEc
SRR1169630	1209	12DAP_endosperm_B73	endosperm_12DAP	endosperm	B73	http://bit.ly/2q3VGEc
SRR1169631	3515	14DAP_endosperm_B73	endosperm_14DAP	endosperm	B73	http://bit.ly/2q3VGEc
SRR1169632	1331	14DAP_endosperm_B73	endosperm_14DAP	endosperm	B73	http://bit.ly/2q3VGEc
SRR1169633	3218	16DAP_endosperm_B73	endosperm_16DAP	endosperm	B73	http://bit.ly/2q3VGEc
SRR1169634	2914	18DAP_endosperm_B73	endosperm_18DAP	endosperm	B73	http://bit.ly/2q3VGEc
SRR1169635	874	18DAP_endosperm_B73	endosperm_18DAP	endosperm	B73	http://bit.ly/2q3VGEc
SRR1169636	2294	20DAP_endosperm_B73	endosperm_20DAP	endosperm	B73	http://bit.ly/2q3VGEc
SRR1169637	1995	22DAP_endosperm_B73	endosperm_22DAP	endosperm	B73	http://bit.ly/2q3VGEc
SRR1169639	2604	24DAP_endosperm_B73	endosperm_24DAP	endosperm	B73	http://bit.ly/2q3VGEc
SRR1169640	1287	24DAP_endosperm_B73	endosperm_24DAP	endosperm	B73	http://bit.ly/2q3VGEc
SRR1169641	747	26DAP_endosperm_B73	endosperm_26DAP	endosperm	B73	http://bit.ly/2q3VGEc
SRR1169642	1581	28DAP_endosperm_B73	endosperm_28DAP	endosperm	B73	http://bit.ly/2q3VGEc
SRR1169643	2490	30DAP_endopserm_B73	endosperm_30DAP	endosperm	B73	http://bit.ly/2q3VGEc
SRR1169644	2456	32DAP_endosperm_B73	endosperm_32DAP	endosperm	B73	http://bit.ly/2q3VGEc
SRR1169645	1507	34DAP_endosperm_B73	endosperm_34DAP	endosperm	B73	http://bit.ly/2q3VGEc
SRR1169646	1656	36DAP_endosperm_B73	endosperm_36DAP	endosperm	B73	http://bit.ly/2q3VGEc
SRR1169647	1992	38_endosperm_B73	endosperm_38DAP	endosperm	B73	http://bit.ly/2q3VGEc
SRR1169648	1935	0DAP_whole-seed_B73	whole-seed_0DAP	seed	B73	http://bit.ly/2q3VGEc
SRR1169649	1945	2DAP_whole-seed_B73	whole-seed_2DAP	seed	B73	http://bit.ly/2q3VGEc
SRR1169650	1291	3DAP_whole-seed_B73	whole-seed_3DAP	seed	B73	http://bit.ly/2q3VGEc
SRR1169651	1919	4DAP_whole-seed_B73	whole-seed_4DAP	seed	B73	http://bit.ly/2q3VGEc
SRR1169652	1125	4DAP_whole-seed_B73	whole-seed_4DAP	seed	B73	http://bit.ly/2q3VGEc
SRR1169653	2164	8DAP_whole-seed_B73	whole-seed_8DAP	seed	B73	http://bit.ly/2q3VGEc
SRR1169654	1678	10DAP_whole-seed_B73	whole-seed_10DAP	seed	B73	http://bit.ly/2q3VGEc
SRR1169655	2136	12DAP_whole-seed_B73	whole-seed_12DAP	seed	B73	http://bit.ly/2q3VGEc
SRR1170937	1796	16DAP_whole-seed_B73	whole-seed_16DAP	seed	B73	http://bit.ly/2q3VGEc
SRR1170938	686	16DAP_whole-seed_B73	whole-seed_16DAP	seed	B73	http://bit.ly/2q3VGEc
SRR1170939	2219	18DAP_whole-seed_B73	whole-seed_18DAP	seed	B73	http://bit.ly/2q3VGEc
SRR1170940	1406	18DAP_whole-seed_B73	whole-seed_18DAP	seed	B73	http://bit.ly/2q3VGEc
SRR1170941	1540	20DAP_whole-seed_B73	whole-seed_20DAP	seed	B73	http://bit.ly/2q3VGEc
SRR1170942	1251	20DAP_whole-seed_B73	whole-seed_20DAP	seed	B73	http://bit.ly/2q3VGEc
SRR1170943	1478	22DAP_whole-seed_B73	whole-seed_22DAP	seed	B73	http://bit.ly/2q3VGEc
SRR1170944	2452	24DAP_whole-seed_B73	whole-seed_24DAP	seed	B73	http://bit.ly/2q3VGEc
SRR1170945	1211	24DAP_whole-seed_B73	whole-seed_24DAP	seed	B73	http://bit.ly/2q3VGEc
SRR1170946	1876	28DAP_whole-seed_B73	whole-seed_28DAP	seed	B73	http://bit.ly/2q3VGEc
SRR1170947	1667	30DAP_whole-seed_B73	whole-seed_30DAP	seed	B73	http://bit.ly/2q3VGEc
SRR1170948	2103	32DAP_whole-seed_B73	whole-seed_32DAP	seed	B73	http://bit.ly/2q3VGEc
SRR1170949	1621	34DAP_whole-seed_B73	whole-seed_34DAP	seed	B73	http://bit.ly/2q3VGEc
SRR1170950	1406	36DAP_whole-seed_B73	whole-seed_36DAP	seed	B73	http://bit.ly/2q3VGEc
SRR1170951	1604	38DAP_whole-seed_B73	whole-seed_38DAP	seed	B73	http://bit.ly/2q3VGEc
SRR1170952	1936	6DAP_whole-seed_B73	whole-seed_6DAP	seed	B73	http://bit.ly/2q3VGEc
SRR1170953	1740	26DAP_whole-seed_B73	whole-seed_26DAP	seed	B73	http://bit.ly/2q3VGEc
SRR1170954	655	26DAP_whole-seed_B73	whole-seed_26DAP	seed	B73	http://bit.ly/2q3VGEc
SRR1170972	2095	22DAP_embryo_B73	embryo	embryo	B73	http://bit.ly/2q3VGEc
SRR1170973	1278	22DAP_embryo_B73	embryo	embryo	B73	http://bit.ly/2q3VGEc
SRR1170974	1712	10DAP_embryo_B73	embryo_10DAP	embryo	B73	http://bit.ly/2q3VGEc
SRR1170979	1919	38DAP_embryo_B73	embryo_38DAP	embryo	B73	http://bit.ly/2q3VGEc
SRR1522119	2454	14DAP_whole-seed_B73	whole-seed_14DAP	seed	B73	http://bit.ly/2q3VGEc
SRR1522125	1078	14DAP_whole-seed_B73	whole-seed_14DAP	seed	B73	http://bit.ly/2q3VGEc
SRR940280	1321	SK119_S	Whole_Seed_10DAP_R2	seed	B73	http://bit.ly/2r0L8Di
SRR940281	1234	SK120_S	Whole_Seed_10DAP_R3	seed	B73	http://bit.ly/2r0L8Di
SRR940283	1068	SK121_S	Whole_Seed_12DAP_R1	seed	B73	http://bit.ly/2r0L8Di
SRR940284	705	SK122_S	Whole_Seed_12DAP_R2	seed	B73	http://bit.ly/2r0L8Di
SRR940286	1225	SK123_S	Whole_Seed_12DAP_R3	seed	B73	http://bit.ly/2r0L8Di
SRR940287	4151	SK124_S	Endosperm_12DAP_R1	endosperm	B73	http://bit.ly/2r0L8Di
SRR940289	3944	SK125_S	Endosperm_12DAP_R2	endosperm	B73	http://bit.ly/2r0L8Di
SRR940290	1397	SK128_S	Whole_Seed_14DAP_R2	seed	B73	http://bit.ly/2r0L8Di
SRR940291	1002	SK129_S	Whole_Seed_14DAP_R3	seed	B73	http://bit.ly/2r0L8Di
SRR940292	1098	SK130_S	Endosperm_14DAP_R1	endosperm	B73	http://bit.ly/2r0L8Di
SRR940293	806	SK134_S	Whole_Seed_16DAP_R2	seed	B73	http://bit.ly/2r0L8Di
SRR940294	801	SK136_S	Endosperm_16DAP_R1	endosperm	B73	http://bit.ly/2r0L8Di
SRR940295	836	SK137_S	Endosperm_16DAP_R2	endosperm	B73	http://bit.ly/2r0L8Di
SRR940296	1248	SK138_S	Endosperm_16DAP_R3	endosperm	B73	http://bit.ly/2r0L8Di
SRR940297	1018	SK139_S	Embryo_16DAP_R1	embryo	B73	http://bit.ly/2r0L8Di
SRR940298	739	SK140_S	Embryo_16DAP_R2	embryo	B73	http://bit.ly/2r0L8Di
SRR940299	1082	SK141_S	Embryo_16DAP_R3	embryo	B73	http://bit.ly/2r0L8Di
SRR531898	912	SK106	Whole_Seed_2DAP_R1	seed	B73	http://bit.ly/2r0L8Di
SRR531899	1508	SK107	Whole_Seed_2DAP_R2	seed	B73	http://bit.ly/2r0L8Di
SRR531900	1336	SK108	Whole_Seed_2DAP_R3	seed	B73	http://bit.ly/2r0L8Di
SRR531901	1454	SK109	Whole_Seed_4DAP_R1	seed	B73	http://bit.ly/2r0L8Di
SRR531902	4666	SK110	Whole_Seed_4DAP_R2	seed	B73	http://bit.ly/2r0L8Di
SRR531903	1379	SK111	Whole_Seed_4DAP_R3	seed	B73	http://bit.ly/2r0L8Di
SRR531904	1124	SK112	Whole_Seed_6DAP_R1	seed	B73	http://bit.ly/2r0L8Di
SRR531905	1646	SK113	Whole_Seed_6DAP_R2	seed	B73	http://bit.ly/2r0L8Di
SRR531906	1498	SK114	Whole_Seed_6DAP_R3	seed	B73	http://bit.ly/2r0L8Di
SRR531907	1855	SK115	Whole_Seed_8DAP_R1	seed	B73	http://bit.ly/2r0L8Di
SRR531908	1195	SK116	Whole_Seed_8DAP_R2	seed	B73	http://bit.ly/2r0L8Di
SRR531909	1563	SK117	Whole_Seed_8DAP_R3	seed	B73	http://bit.ly/2r0L8Di
SRR531910	1335	SK142	Whole_Seed_18DAP_R1	seed	B73	http://bit.ly/2r0L8Di
SRR531911	515	SK143	Whole_Seed_18DAP_R2	seed	B73	http://bit.ly/2r0L8Di
SRR531912	1232	SK144	Whole_Seed_18DAP_R3	seed	B73	http://bit.ly/2r0L8Di
SRR531913	2406	SK145	Endosperm_18DAP_R1	endosperm	B73	http://bit.ly/2r0L8Di
SRR531914	2263	SK146	Endosperm_18DAP_R2	endosperm	B73	http://bit.ly/2r0L8Di
SRR531915	965	SK147	Endosperm_18DAP_R3	endosperm	B73	http://bit.ly/2r0L8Di
SRR531916	1488	SK148	Embryo_18DAP_R1	embryo	B73	http://bit.ly/2r0L8Di
SRR531917	2594	SK149	Embryo_18DAP_R2	embryo	B73	http://bit.ly/2r0L8Di
SRR531919	1055	SK150	Embryo_18DAP_R3	embryo	B73	http://bit.ly/2r0L8Di
SRR531920	1762	SK152	Pericarp_18DAP_R2	pericarp	B73	http://bit.ly/2r0L8Di
SRR531921	1678	SK153	Pericarp_18DAP_R3	pericarp	B73	http://bit.ly/2r0L8Di
SRR531922	1872	SK154	Whole_Seed_20DAP_R1	seed	B73	http://bit.ly/2r0L8Di
SRR531924	2368	SK155	Whole_Seed_20DAP_R2	seed	B73	http://bit.ly/2r0L8Di
SRR531925	1575	SK156	Whole_Seed_20DAP_R3	seed	B73	http://bit.ly/2r0L8Di
SRR531926	2027	SK157	Endosperm_20DAP_R1	endosperm	B73	http://bit.ly/2r0L8Di
SRR531928	1454	SK158	Endosperm_20DAP_R2	endosperm	B73	http://bit.ly/2r0L8Di
SRR531929	2136	SK159	Endosperm_20DAP_R3	endosperm	B73	http://bit.ly/2r0L8Di
SRR531930	1175	SK160	Embryo_20DAP_R1	embryo	B73	http://bit.ly/2r0L8Di
SRR531931	1090	SK161	Embryo_20DAP_R2	embryo	B73	http://bit.ly/2r0L8Di
SRR531932	1328	SK162	Embryo_20DAP_R3	embryo	B73	http://bit.ly/2r0L8Di
SRR531933	1601	SK163	Whole_Seed_22DAP_R1	seed	B73	http://bit.ly/2r0L8Di
SRR531934	2124	SK164	Whole_Seed_22DAP_R2	seed	B73	http://bit.ly/2r0L8Di
SRR531935	1780	SK165	Whole_Seed_22DAP_R3	seed	B73	http://bit.ly/2r0L8Di
SRR531936	1197	SK166	Endosperm_22DAP_R1	endosperm	B73	http://bit.ly/2r0L8Di
SRR531937	1132	SK167	Endosperm_22DAP_R2	endosperm	B73	http://bit.ly/2r0L8Di
SRR531938	1537	SK168	Endosperm_22DAP_R3	endosperm	B73	http://bit.ly/2r0L8Di
SRR531939	836	SK169	Embryo_22DAP_R1	embryo	B73	http://bit.ly/2r0L8Di
SRR531940	1434	SK170	Embryo_22DAP_R2	embryo	B73	http://bit.ly/2r0L8Di
SRR531941	1895	SK171	Embryo_22DAP_R3	embryo	B73	http://bit.ly/2r0L8Di
SRR531942	2691	SK172	Whole_Seed_24DAP_R1	seed	B73	http://bit.ly/2r0L8Di
SRR531944	2403	SK173	Whole_Seed_24DAP_R2	seed	B73	http://bit.ly/2r0L8Di
SRR531945	1789	SK174	Whole_Seed_24DAP_R3	seed	B73	http://bit.ly/2r0L8Di
SRR531946	1151	SK175	Endosperm_24DAP_R1	endosperm	B73	http://bit.ly/2r0L8Di
SRR533828	1212	SK176	Endosperm_24DAP_R2	endosperm	B73	http://bit.ly/2r0L8Di
SRR533829	907	SK177	Endosperm_24DAP_R3	endosperm	B73	http://bit.ly/2r0L8Di
SRR533835	1675	SK178	Embryo_24DAP_R1	embryo	B73	http://bit.ly/2r0L8Di
SRR533845	1591	SK179	Embryo_24DAP_R2	embryo	B73	http://bit.ly/2r0L8Di
SRR533848	1920	SK180	Embryo_24DAP_R3	embryo	B73	http://bit.ly/2r0L8Di
SRR940300	1209	SK143	Whole_Seed_18DAP_R2	seed	B73	http://bit.ly/2r0L8Di
SRR1620950	1247	SK151_S	Pericarp_18DAP_R1	pericarp	B73	http://bit.ly/2r0L8Di
