# Supplementary material for: Distinct tissue-specific transcriptional regulation revealed by gene regulatory networks in maize
Source: BMC Plant Biol. 2018 Jun 7;18:111. doi: 10.1186/s12870-018-1329-y (PMC6040155; doi:10.1186/s12870-018-1329-y)
Supplement: Supplementary file 2 — GO enrichment analysis for tissue-specific genes in four tissue GRNs. (XLSX 23 kb) [file 12870_2018_1329_MOESM2_ESM.xlsx]

## Sheet: Sheet1
Additional file 2. GO enrichment analysis for tissue-specific genes in four tissue GRNs.
Tissue	term ID	GO name	p-value	Number of term genes	Number of query genes	Number of Common genes	Precison	Recall	GO type	GO depth	Gene list
leaf	GO:0015979	photosynthesis	2.4e-06	301	309	20	0.065	0.066	BP	1	GRMZM2G455413,GRMZM5G808939,GRMZM2G075958,GRMZM2G090112,GRMZM2G021256,GRMZM2G121494,GRMZM2G043162,GRMZM2G000781,GRMZM2G021617,GRMZM2G419244,GRMZM2G157953,GRMZM2G101617,GRMZM2G455676,GRMZM2G104549,GRMZM2G429955,GRMZM2G120619,GRMZM2G083470,GRMZM2G048313,GRMZM5G870219,GRMZM2G427531
leaf	GO:0019684	photosynthesis, light reaction	0.00227	203	309	13	0.042	0.064	BP	2	GRMZM2G455413,GRMZM5G808939,GRMZM2G075958,GRMZM2G021256,GRMZM2G121494,GRMZM2G043162,GRMZM2G000781,GRMZM2G157953,GRMZM2G104549,GRMZM2G429955,GRMZM2G120619,GRMZM2G083470,GRMZM2G048313
leaf	GO:0009767	photosynthetic electron transport chain	0.000723	79	309	9	0.029	0.114	BP	3	GRMZM2G455413,GRMZM5G808939,GRMZM2G075958,GRMZM2G021256,GRMZM2G121494,GRMZM2G043162,GRMZM2G000781,GRMZM2G157953,GRMZM2G048313
leaf	GO:0044436	thylakoid part	0.00333	391	309	18	0.058	0.046	CC	1	GRMZM5G808939,GRMZM2G075958,GRMZM2G090112,GRMZM2G472547,GRMZM2G021256,GRMZM2G121494,GRMZM2G000781,GRMZM2G162282,GRMZM2G021617,GRMZM2G419244,GRMZM2G101617,GRMZM2G455676,GRMZM2G104549,GRMZM2G429955,GRMZM2G120619,GRMZM2G081268,GRMZM5G870219,GRMZM2G427531
leaf	GO:0034357	photosynthetic membrane	0.00733	374	309	17	0.055	0.045	CC	1	GRMZM5G808939,GRMZM2G075958,GRMZM2G090112,GRMZM2G472547,GRMZM2G021256,GRMZM2G121494,GRMZM2G000781,GRMZM2G162282,GRMZM2G021617,GRMZM2G419244,GRMZM2G101617,GRMZM2G455676,GRMZM2G104549,GRMZM2G429955,GRMZM2G120619,GRMZM5G870219,GRMZM2G427531
leaf	GO:0042651	thylakoid membrane	0.0428	346	309	15	0.049	0.043	CC	2	GRMZM5G808939,GRMZM2G075958,GRMZM2G090112,GRMZM2G472547,GRMZM2G021256,GRMZM2G121494,GRMZM2G000781,GRMZM2G162282,GRMZM2G021617,GRMZM2G419244,GRMZM2G101617,GRMZM2G455676,GRMZM2G104549,GRMZM5G870219,GRMZM2G427531
leaf	GO:0009521	photosystem	2.04e-06	112	309	13	0.042	0.116	CC	2	GRMZM5G808939,GRMZM2G090112,GRMZM2G021256,GRMZM2G000781,GRMZM2G021617,GRMZM2G419244,GRMZM2G101617,GRMZM2G455676,GRMZM2G104549,GRMZM2G429955,GRMZM2G120619,GRMZM5G870219,GRMZM2G427531
leaf	GO:0009523	photosystem II	0.000116	84	309	10	0.032	0.119	CC	3	GRMZM5G808939,GRMZM2G021256,GRMZM2G021617,GRMZM2G419244,GRMZM2G101617,GRMZM2G455676,GRMZM2G104549,GRMZM2G429955,GRMZM2G120619,GRMZM5G870219
leaf	GO:0009654	photosystem II oxygen evolving complex	0.00319	33	309	6	0.019	0.182	CC	4	GRMZM2G021256,GRMZM2G021617,GRMZM2G419244,GRMZM2G101617,GRMZM2G455676,GRMZM5G870219
root	GO:0010411	xyloglucan metabolic process	0.00177	41	673	9	0.013	0.22	BP	1	GRMZM2G076157,GRMZM2G091303,GRMZM2G062811,GRMZM2G112619,GRMZM2G104651,GRMZM2G091118,GRMZM2G143473,GRMZM2G047941,GRMZM2G107373
root	GO:0072351	tricarboxylic acid biosynthetic process	1.63e-06	10	673	7	0.01	0.7	BP	1	GRMZM2G124785,GRMZM2G030036,AC233955.1_FG003,GRMZM2G704488,GRMZM2G034956,GRMZM2G312481,GRMZM2G385200
root	GO:0030417	nicotianamine metabolic process	1.63e-06	10	673	7	0.01	0.7	BP	1	GRMZM2G124785,GRMZM2G030036,AC233955.1_FG003,GRMZM2G704488,GRMZM2G034956,GRMZM2G312481,GRMZM2G385200
root	GO:0030418	nicotianamine biosynthetic process	1.63e-06	10	673	7	0.01	0.7	BP	1	GRMZM2G124785,GRMZM2G030036,AC233955.1_FG003,GRMZM2G704488,GRMZM2G034956,GRMZM2G312481,GRMZM2G385200
root	GO:0045229	external encapsulating structure organization	2e-07	305	673	32	0.048	0.105	BP	1	AC210013.4_FG017,GRMZM2G076157,GRMZM2G091303,GRMZM2G062811,GRMZM2G332412,GRMZM2G111609,GRMZM2G414779,GRMZM2G115909,GRMZM2G035189,GRMZM2G073373,GRMZM2G173826,GRMZM2G112619,GRMZM2G104651,GRMZM2G070913,GRMZM2G338158,GRMZM2G091118,GRMZM2G435380,AC233901.1_FG008,GRMZM2G127029,GRMZM2G143473,GRMZM2G066862,GRMZM2G149605,AC234190.1_FG001,GRMZM2G107073,GRMZM2G064174,GRMZM2G019398,GRMZM2G374248,GRMZM2G16031…
root	GO:0071554	cell wall organization or biogenesis	7.88e-10	449	673	44	0.065	0.098	BP	1	AC210013.4_FG017,GRMZM2G076157,GRMZM2G091303,GRMZM2G062811,GRMZM2G332412,GRMZM2G111609,GRMZM2G414779,GRMZM2G115909,GRMZM2G035189,GRMZM2G073373,GRMZM2G173826,GRMZM2G112619,GRMZM2G010372,GRMZM2G104651,GRMZM2G070913,GRMZM2G338158,GRMZM2G091118,GRMZM2G037413,GRMZM2G091621,GRMZM2G435380,GRMZM2G387087,AC233901.1_FG008,GRMZM2G127029,GRMZM2G143473,GRMZM2G066862,GRMZM5G857459,GRMZM5G870571,GRMZM2G080696,G…
root	GO:0071669	plant-type cell wall organization or biogenesis	9.12e-08	129	673	21	0.031	0.163	BP	2	GRMZM2G332412,GRMZM2G414779,GRMZM2G115909,GRMZM2G035189,GRMZM2G073373,GRMZM2G173826,GRMZM2G010372,GRMZM2G037413,AC233901.1_FG008,GRMZM2G127029,GRMZM2G066862,GRMZM2G149605,AC234190.1_FG001,GRMZM2G064174,GRMZM2G019398,GRMZM2G374248,GRMZM2G160314,GRMZM2G450546,GRMZM2G146540,GRMZM2G088791,GRMZM2G359799
root	GO:0042546	cell wall biogenesis	0.0227	149	673	15	0.022	0.101	BP	2	GRMZM2G076157,GRMZM2G091303,GRMZM2G062811,GRMZM2G112619,GRMZM2G010372,GRMZM2G104651,GRMZM2G091118,GRMZM2G037413,GRMZM2G387087,GRMZM2G143473,GRMZM5G857459,GRMZM5G870571,GRMZM2G080696,GRMZM2G096268,GRMZM2G470010
root	GO:0071555	cell wall organization	4.93e-08	289	673	32	0.048	0.111	BP	2	AC210013.4_FG017,GRMZM2G076157,GRMZM2G091303,GRMZM2G062811,GRMZM2G332412,GRMZM2G111609,GRMZM2G414779,GRMZM2G115909,GRMZM2G035189,GRMZM2G073373,GRMZM2G173826,GRMZM2G112619,GRMZM2G104651,GRMZM2G070913,GRMZM2G338158,GRMZM2G091118,GRMZM2G435380,AC233901.1_FG008,GRMZM2G127029,GRMZM2G143473,GRMZM2G066862,GRMZM2G149605,AC234190.1_FG001,GRMZM2G107073,GRMZM2G064174,GRMZM2G019398,GRMZM2G374248,GRMZM2G16031…
root	GO:0009664	plant-type cell wall organization	1.36e-09	83	673	19	0.028	0.229	BP	3	GRMZM2G332412,GRMZM2G414779,GRMZM2G115909,GRMZM2G035189,GRMZM2G073373,GRMZM2G173826,AC233901.1_FG008,GRMZM2G127029,GRMZM2G066862,GRMZM2G149605,AC234190.1_FG001,GRMZM2G064174,GRMZM2G019398,GRMZM2G374248,GRMZM2G160314,GRMZM2G450546,GRMZM2G146540,GRMZM2G088791,GRMZM2G359799
root	GO:0006979	response to oxidative stress	1.49e-14	395	673	48	0.071	0.122	BP	1	GRMZM2G407740,AC205413.4_FG003,AC205413.4_FG002,GRMZM2G326222,GRMZM2G022740,GRMZM2G050883,GRMZM2G050829,GRMZM2G160062,GRMZM2G060721,GRMZM2G006727,GRMZM2G047656,GRMZM2G088765,GRMZM2G024234,GRMZM2G168073,GRMZM2G004984,GRMZM2G040638,AC205154.3_FG005,GRMZM2G043855,GRMZM2G117365,GRMZM2G037156,GRMZM2G156257,GRMZM2G029144,GRMZM2G044049,GRMZM2G108077,GRMZM2G108219,GRMZM2G450717,GRMZM2G133475,GRMZM2G44388…
root	GO:0055114	oxidation-reduction process	9.24e-14	1884	673	118	0.175	0.063	BP	1	GRMZM2G067591,GRMZM2G178351,GRMZM2G096086,GRMZM2G407740,GRMZM5G807276,AC205413.4_FG003,AC205413.4_FG002,GRMZM2G326222,GRMZM2G022740,GRMZM2G702529,GRMZM2G050883,GRMZM2G050829,GRMZM2G160062,GRMZM2G060721,GRMZM2G006727,GRMZM2G078906,GRMZM2G119305,GRMZM2G079619,GRMZM2G427635,AC214524.3_FG002,GRMZM2G167698,GRMZM2G042543,GRMZM2G047656,GRMZM2G055431,GRMZM2G088765,GRMZM2G024234,GRMZM2G168073,GRMZM2G00498…
root	GO:0005576	extracellular region	1.49e-24	557	673	72	0.107	0.129	CC	1	AC210013.4_FG017,GRMZM2G401975,GRMZM2G401983,GRMZM2G100931,GRMZM2G076157,GRMZM2G091303,GRMZM2G160062,GRMZM2G062811,GRMZM2G332412,GRMZM2G304442,GRMZM2G111609,GRMZM2G047656,GRMZM2G414779,GRMZM2G115909,GRMZM2G035189,GRMZM2G070172,GRMZM2G088765,GRMZM2G405622,GRMZM2G024234,GRMZM2G040638,GRMZM2G073373,GRMZM2G173826,GRMZM2G112619,GRMZM5G870184,GRMZM2G314946,GRMZM2G104651,GRMZM2G170857,GRMZM2G471355,GRMZ…
root	GO:0030312	external encapsulating structure	0.0327	541	673	33	0.049	0.061	CC	1	GRMZM2G407740,GRMZM2G076157,GRMZM2G091303,GRMZM2G123633,GRMZM2G062811,GRMZM2G332412,GRMZM2G414779,GRMZM2G115909,GRMZM2G035189,GRMZM2G088765,GRMZM2G073373,GRMZM2G173826,GRMZM2G112619,GRMZM2G104651,GRMZM2G070913,GRMZM2G108219,GRMZM2G091118,GRMZM2G037413,AC233901.1_FG008,GRMZM2G127029,GRMZM2G143473,GRMZM2G066862,GRMZM2G149605,AC234190.1_FG001,GRMZM2G062854,GRMZM2G107073,GRMZM2G064174,GRMZM2G019398,G…
root	GO:0005618	cell wall	0.0304	539	673	33	0.049	0.061	CC	2	GRMZM2G407740,GRMZM2G076157,GRMZM2G091303,GRMZM2G123633,GRMZM2G062811,GRMZM2G332412,GRMZM2G414779,GRMZM2G115909,GRMZM2G035189,GRMZM2G088765,GRMZM2G073373,GRMZM2G173826,GRMZM2G112619,GRMZM2G104651,GRMZM2G070913,GRMZM2G108219,GRMZM2G091118,GRMZM2G037413,AC233901.1_FG008,GRMZM2G127029,GRMZM2G143473,GRMZM2G066862,GRMZM2G149605,AC234190.1_FG001,GRMZM2G062854,GRMZM2G107073,GRMZM2G064174,GRMZM2G019398,G…
root	GO:0008417	fucosyltransferase activity	0.0352	23	673	6	0.009	0.261	MF	1	GRMZM2G387087,GRMZM5G857459,GRMZM5G870571,GRMZM2G080696,GRMZM2G096268,GRMZM2G470010
root	GO:0031127	alpha-(1,2)-fucosyltransferase activity	0.0145	20	673	6	0.009	0.3	MF	2	GRMZM2G387087,GRMZM5G857459,GRMZM5G870571,GRMZM2G080696,GRMZM2G096268,GRMZM2G470010
root	GO:0008107	galactoside 2-alpha-L-fucosyltransferase activity	0.0145	20	673	6	0.009	0.3	MF	3	GRMZM2G387087,GRMZM5G857459,GRMZM5G870571,GRMZM2G080696,GRMZM2G096268,GRMZM2G470010
root	GO:0043169	cation binding	3.55e-08	3966	673	178	0.264	0.045	MF	1	GRMZM2G135513,GRMZM2G067591,GRMZM2G178351,AC186166.3_FG008,GRMZM2G067421,GRMZM2G096086,GRMZM2G407740,GRMZM2G039381,GRMZM5G807276,AC205413.4_FG003,AC205413.4_FG002,GRMZM2G326222,GRMZM2G022740,GRMZM2G038340,GRMZM2G127336,GRMZM2G028306,GRMZM2G702529,GRMZM2G316925,GRMZM2G050883,GRMZM2G050829,GRMZM2G160062,GRMZM2G060721,GRMZM2G006727,GRMZM2G119305,GRMZM2G061897,GRMZM2G079619,GRMZM2G138600,AC214524.3_F…
root	GO:0046872	metal ion binding	2.47e-08	3949	673	178	0.264	0.045	MF	2	GRMZM2G135513,GRMZM2G067591,GRMZM2G178351,AC186166.3_FG008,GRMZM2G067421,GRMZM2G096086,GRMZM2G407740,GRMZM2G039381,GRMZM5G807276,AC205413.4_FG003,AC205413.4_FG002,GRMZM2G326222,GRMZM2G022740,GRMZM2G038340,GRMZM2G127336,GRMZM2G028306,GRMZM2G702529,GRMZM2G316925,GRMZM2G050883,GRMZM2G050829,GRMZM2G160062,GRMZM2G060721,GRMZM2G006727,GRMZM2G119305,GRMZM2G061897,GRMZM2G079619,GRMZM2G138600,AC214524.3_F…
root	GO:0003824	catalytic activity	0.0441	10611	673	349	0.519	0.033	MF	1	GRMZM2G067591,GRMZM2G178351,GRMZM5G818068,AC210013.4_FG017,GRMZM2G343144,GRMZM2G308365,GRMZM2G096086,GRMZM2G031628,GRMZM2G125436,GRMZM2G407740,GRMZM5G807276,AC205413.4_FG003,AC205413.4_FG002,GRMZM2G326222,GRMZM2G022740,GRMZM2G076157,GRMZM2G038340,GRMZM2G127336,GRMZM2G028306,AC203972.3_FG003,GRMZM2G418432,GRMZM2G044394,GRMZM2G014282,GRMZM2G431714,GRMZM2G067424,GRMZM2G091303,GRMZM2G702529,GRMZM2G16…
root	GO:0016491	oxidoreductase activity	6.78e-17	1926	673	127	0.189	0.066	MF	2	GRMZM2G067591,GRMZM2G178351,GRMZM2G096086,GRMZM2G407740,GRMZM5G807276,AC205413.4_FG003,AC205413.4_FG002,GRMZM2G326222,GRMZM2G022740,GRMZM2G702529,GRMZM2G050883,GRMZM2G050829,GRMZM2G160062,GRMZM2G060721,GRMZM2G006727,GRMZM2G078906,GRMZM2G119305,GRMZM2G079619,GRMZM2G319345,GRMZM2G427635,AC214524.3_FG002,GRMZM2G167698,GRMZM2G042543,GRMZM2G047656,GRMZM2G176905,GRMZM2G055431,GRMZM2G088765,GRMZM2G02423…
root	GO:0016684	oxidoreductase activity, acting on peroxide as acceptor	1.52e-28	204	673	49	0.073	0.24	MF	3	GRMZM2G407740,AC205413.4_FG003,AC205413.4_FG002,GRMZM2G326222,GRMZM2G022740,GRMZM2G050883,GRMZM2G050829,GRMZM2G160062,GRMZM2G060721,GRMZM2G006727,GRMZM2G047656,GRMZM2G088765,GRMZM2G024234,GRMZM2G168073,GRMZM2G004984,GRMZM2G040638,AC205154.3_FG005,GRMZM2G043855,GRMZM2G117365,GRMZM2G037156,GRMZM2G065144,GRMZM2G156257,GRMZM2G029144,GRMZM2G044049,GRMZM2G108077,GRMZM2G108219,GRMZM2G037993,GRMZM2G45071…
root	GO:0004497	monooxygenase activity	4.42e-10	305	673	36	0.053	0.118	MF	3	GRMZM2G067591,GRMZM2G178351,GRMZM2G096086,GRMZM2G702529,GRMZM2G079619,AC214524.3_FG002,GRMZM2G167698,GRMZM2G042543,GRMZM2G000427,GRMZM2G394783,AC218998.2_FG001,GRMZM2G057749,GRMZM5G884985,GRMZM2G350020,GRMZM2G096029,GRMZM2G021310,AC209768.3_FG016,GRMZM2G419342,GRMZM2G476597,GRMZM2G163774,GRMZM2G013956,GRMZM2G110388,GRMZM2G089803,GRMZM2G019666,GRMZM2G057208,GRMZM2G150907,GRMZM2G027041,GRMZM2G14860…
root	GO:0016705	oxidoreductase activity, acting on paired donors, with incorporation or reduction of molecular oxygen	3.73e-10	494	673	47	0.07	0.095	MF	3	GRMZM2G067591,GRMZM2G178351,GRMZM2G096086,GRMZM5G807276,GRMZM2G702529,GRMZM2G119305,GRMZM2G079619,AC214524.3_FG002,GRMZM2G167698,GRMZM2G042543,GRMZM2G055431,GRMZM2G000427,GRMZM2G089856,GRMZM2G394783,AC218998.2_FG001,GRMZM2G326114,GRMZM2G057749,GRMZM5G884985,GRMZM2G350020,GRMZM2G096029,GRMZM2G021310,AC209768.3_FG016,GRMZM2G419342,GRMZM2G476597,GRMZM2G163774,GRMZM2G013956,GRMZM2G110388,GRMZM2G08980…
root	GO:0016209	antioxidant activity	2.57e-25	237	673	49	0.073	0.207	MF	1	GRMZM2G407740,AC205413.4_FG003,AC205413.4_FG002,GRMZM2G326222,GRMZM2G022740,GRMZM2G050883,GRMZM2G050829,GRMZM2G160062,GRMZM2G060721,GRMZM2G006727,GRMZM2G047656,GRMZM2G088765,GRMZM2G024234,GRMZM2G168073,GRMZM2G004984,GRMZM2G040638,AC205154.3_FG005,GRMZM2G043855,GRMZM2G117365,GRMZM2G037156,GRMZM2G065144,GRMZM2G156257,GRMZM2G029144,GRMZM2G044049,GRMZM2G108077,GRMZM2G108219,GRMZM2G037993,GRMZM2G45071…
root	GO:0004601	peroxidase activity	7.17e-29	201	673	49	0.073	0.244	MF	2	GRMZM2G407740,AC205413.4_FG003,AC205413.4_FG002,GRMZM2G326222,GRMZM2G022740,GRMZM2G050883,GRMZM2G050829,GRMZM2G160062,GRMZM2G060721,GRMZM2G006727,GRMZM2G047656,GRMZM2G088765,GRMZM2G024234,GRMZM2G168073,GRMZM2G004984,GRMZM2G040638,AC205154.3_FG005,GRMZM2G043855,GRMZM2G117365,GRMZM2G037156,GRMZM2G065144,GRMZM2G156257,GRMZM2G029144,GRMZM2G044049,GRMZM2G108077,GRMZM2G108219,GRMZM2G037993,GRMZM2G45071…
root	GO:0030145	manganese ion binding	0.0349	72	673	10	0.015	0.139	MF	1	GRMZM2G170857,GRMZM2G471355,GRMZM2G176798,GRMZM2G072965,GRMZM2G074443,GRMZM2G165839,GRMZM2G148014,GRMZM2G157364,GRMZM2G093554,GRMZM2G387127
root	GO:0016762	xyloglucan:xyloglucosyl transferase activity	0.0495	35	673	7	0.01	0.2	MF	1	GRMZM2G076157,GRMZM2G091303,GRMZM2G062811,GRMZM2G112619,GRMZM2G104651,GRMZM2G091118,GRMZM2G143473
root	GO:0005506	iron ion binding	3.33e-06	457	673	38	0.056	0.083	MF	1	GRMZM2G067591,GRMZM2G178351,GRMZM2G096086,GRMZM5G807276,GRMZM2G702529,GRMZM2G079619,AC214524.3_FG002,GRMZM2G167698,GRMZM2G042543,GRMZM2G055431,GRMZM2G394783,AC218998.2_FG001,GRMZM2G326114,GRMZM2G057749,GRMZM5G884985,GRMZM2G350020,GRMZM2G096029,GRMZM2G021310,GRMZM2G419342,GRMZM2G476597,GRMZM2G163774,GRMZM2G013956,GRMZM2G110388,GRMZM2G089803,GRMZM2G079484,GRMZM2G046669,GRMZM2G019666,GRMZM2G057208,G…
root	GO:0046906	tetrapyrrole binding	5.84e-31	569	673	81	0.12	0.142	MF	1	GRMZM2G067591,GRMZM2G178351,GRMZM2G096086,GRMZM2G407740,AC205413.4_FG003,AC205413.4_FG002,GRMZM2G326222,GRMZM2G022740,GRMZM2G702529,GRMZM2G050883,GRMZM2G050829,GRMZM2G160062,GRMZM2G060721,GRMZM2G006727,GRMZM2G079619,AC214524.3_FG002,GRMZM2G167698,GRMZM2G042543,GRMZM2G047656,GRMZM2G055431,GRMZM2G088765,GRMZM2G024234,GRMZM2G168073,GRMZM2G004984,GRMZM2G040638,AC205154.3_FG005,GRMZM2G394783,AC218998.…
root	GO:0020037	heme binding	2.35e-33	528	673	81	0.12	0.153	MF	2	GRMZM2G067591,GRMZM2G178351,GRMZM2G096086,GRMZM2G407740,AC205413.4_FG003,AC205413.4_FG002,GRMZM2G326222,GRMZM2G022740,GRMZM2G702529,GRMZM2G050883,GRMZM2G050829,GRMZM2G160062,GRMZM2G060721,GRMZM2G006727,GRMZM2G079619,AC214524.3_FG002,GRMZM2G167698,GRMZM2G042543,GRMZM2G047656,GRMZM2G055431,GRMZM2G088765,GRMZM2G024234,GRMZM2G168073,GRMZM2G004984,GRMZM2G040638,AC205154.3_FG005,GRMZM2G394783,AC218998.…
root	GO:0030410	nicotianamine synthase activity	1.63e-06	10	673	7	0.01	0.7	MF	1	GRMZM2G124785,GRMZM2G030036,AC233955.1_FG003,GRMZM2G704488,GRMZM2G034956,GRMZM2G312481,GRMZM2G385200
SAM	GO:0005085	guanyl-nucleotide exchange factor activity	0.014	39	330	6	0.018	0.154	MF	1	GRMZM2G443565,GRMZM2G350748,GRMZM2G436382,GRMZM5G897795,GRMZM2G059052,GRMZM2G122628
SAM	GO:0005198	structural molecule activity	0.0141	742	330	26	0.079	0.035	MF	1	GRMZM2G313536,GRMZM2G373779,GRMZM5G852911,GRMZM2G363310,GRMZM2G002498,GRMZM2G145308,GRMZM2G430455,GRMZM2G438814,GRMZM2G410150,GRMZM2G324976,GRMZM2G344039,GRMZM2G394122,GRMZM2G100005,GRMZM2G056828,GRMZM2G703299,GRMZM2G015859,GRMZM2G157743,AC234513.1_FG005,GRMZM2G542753,GRMZM2G477771,GRMZM2G166091,GRMZM2G012472,GRMZM2G376619,GRMZM2G309356,GRMZM2G457231,GRMZM2G123938
SAM	GO:0003735	structural constituent of ribosome	0.00719	627	330	24	0.073	0.038	MF	2	GRMZM2G373779,GRMZM5G852911,GRMZM2G363310,GRMZM2G002498,GRMZM2G145308,GRMZM2G430455,GRMZM2G438814,GRMZM2G410150,GRMZM2G324976,GRMZM2G344039,GRMZM2G394122,GRMZM2G100005,GRMZM2G056828,GRMZM2G703299,GRMZM2G015859,GRMZM2G157743,AC234513.1_FG005,GRMZM2G542753,GRMZM2G477771,GRMZM2G166091,GRMZM2G012472,GRMZM2G376619,GRMZM2G457231,GRMZM2G123938
seed	GO:0019222	regulation of metabolic process	0.0296	2397	383	64	0.167	0.027	BP	1	GRMZM2G111770,GRMZM2G415470,GRMZM2G437435,GRMZM2G052499,GRMZM2G170958,GRMZM2G423393,GRMZM2G170201,GRMZM2G010669,GRMZM2G324131,GRMZM2G048850,GRMZM2G087095,GRMZM2G050851,GRMZM2G033656,GRMZM2G335438,GRMZM2G401374,GRMZM2G099522,GRMZM2G028386,GRMZM2G137502,GRMZM2G166041,GRMZM2G318689,GRMZM2G442128,GRMZM2G124663,GRMZM2G118205,GRMZM2G003514,GRMZM2G016145,GRMZM2G156737,GRMZM2G148188,GRMZM2G339751,GRMZM2G…
seed	GO:0060255	regulation of macromolecule metabolic process	0.0151	2150	383	60	0.157	0.028	BP	2	GRMZM2G111770,GRMZM2G052499,GRMZM2G170958,GRMZM2G423393,GRMZM2G170201,GRMZM2G010669,GRMZM2G324131,GRMZM2G048850,GRMZM2G087095,GRMZM2G050851,GRMZM2G033656,GRMZM2G335438,GRMZM2G401374,GRMZM2G099522,GRMZM2G028386,GRMZM2G137502,GRMZM2G166041,GRMZM2G318689,GRMZM2G442128,GRMZM2G124663,GRMZM2G118205,GRMZM2G003514,GRMZM2G016145,GRMZM2G156737,GRMZM2G148188,GRMZM2G339751,GRMZM2G080731,GRMZM2G154182,GRMZM2G…
seed	GO:0010468	regulation of gene expression	0.0055	1985	383	58	0.151	0.029	BP	3	GRMZM2G111770,GRMZM2G052499,GRMZM2G170958,GRMZM2G423393,GRMZM2G170201,GRMZM2G010669,GRMZM2G324131,GRMZM2G048850,GRMZM2G087095,GRMZM2G050851,GRMZM2G033656,GRMZM2G335438,GRMZM2G099522,GRMZM2G028386,GRMZM2G137502,GRMZM2G166041,GRMZM2G318689,GRMZM2G442128,GRMZM2G124663,GRMZM2G118205,GRMZM2G003514,GRMZM2G016145,GRMZM2G156737,GRMZM2G148188,GRMZM2G339751,GRMZM2G080731,GRMZM2G154182,GRMZM2G146283,GRMZM2G…
seed	GO:0009889	regulation of biosynthetic process	0.0105	1981	383	57	0.149	0.029	BP	2	GRMZM2G111770,GRMZM2G052499,GRMZM2G170958,GRMZM2G423393,GRMZM2G170201,GRMZM2G010669,GRMZM2G324131,GRMZM2G048850,GRMZM2G087095,GRMZM2G050851,GRMZM2G033656,GRMZM2G335438,GRMZM2G099522,GRMZM2G028386,GRMZM2G137502,GRMZM2G166041,GRMZM2G318689,GRMZM2G442128,GRMZM2G124663,GRMZM2G118205,GRMZM2G003514,GRMZM2G016145,GRMZM2G156737,GRMZM2G148188,GRMZM2G339751,GRMZM2G080731,GRMZM2G154182,GRMZM2G146283,GRMZM2G…
seed	GO:0010556	regulation of macromolecule biosynthetic process	0.00642	1948	383	57	0.149	0.029	BP	3	GRMZM2G111770,GRMZM2G052499,GRMZM2G170958,GRMZM2G423393,GRMZM2G170201,GRMZM2G010669,GRMZM2G324131,GRMZM2G048850,GRMZM2G087095,GRMZM2G050851,GRMZM2G033656,GRMZM2G335438,GRMZM2G099522,GRMZM2G028386,GRMZM2G137502,GRMZM2G166041,GRMZM2G318689,GRMZM2G442128,GRMZM2G124663,GRMZM2G118205,GRMZM2G003514,GRMZM2G016145,GRMZM2G156737,GRMZM2G148188,GRMZM2G339751,GRMZM2G080731,GRMZM2G154182,GRMZM2G146283,GRMZM2G…
seed	GO:0080090	regulation of primary metabolic process	0.0226	2131	383	59	0.154	0.028	BP	2	GRMZM2G111770,GRMZM2G052499,GRMZM2G170958,GRMZM2G423393,GRMZM2G170201,GRMZM2G010669,GRMZM2G324131,GRMZM2G048850,GRMZM2G087095,GRMZM2G050851,GRMZM2G033656,GRMZM2G335438,GRMZM2G401374,GRMZM2G099522,GRMZM2G028386,GRMZM2G137502,GRMZM2G166041,GRMZM2G318689,GRMZM2G442128,GRMZM2G124663,GRMZM2G118205,GRMZM2G003514,GRMZM2G016145,GRMZM2G156737,GRMZM2G148188,GRMZM2G339751,GRMZM2G080731,GRMZM2G154182,GRMZM2G…
seed	GO:0031323	regulation of cellular metabolic process	0.0289	2149	383	59	0.154	0.027	BP	1	GRMZM2G111770,GRMZM2G052499,GRMZM2G170958,GRMZM2G423393,GRMZM2G170201,GRMZM2G010669,GRMZM2G324131,GRMZM2G048850,GRMZM2G087095,GRMZM2G050851,GRMZM2G033656,GRMZM2G335438,GRMZM2G401374,GRMZM2G099522,GRMZM2G028386,GRMZM2G137502,GRMZM2G166041,GRMZM2G318689,GRMZM2G442128,GRMZM2G124663,GRMZM2G118205,GRMZM2G003514,GRMZM2G016145,GRMZM2G156737,GRMZM2G148188,GRMZM2G339751,GRMZM2G080731,GRMZM2G154182,GRMZM2G…
seed	GO:0031326	regulation of cellular biosynthetic process	0.00869	1968	383	57	0.149	0.029	BP	2	GRMZM2G111770,GRMZM2G052499,GRMZM2G170958,GRMZM2G423393,GRMZM2G170201,GRMZM2G010669,GRMZM2G324131,GRMZM2G048850,GRMZM2G087095,GRMZM2G050851,GRMZM2G033656,GRMZM2G335438,GRMZM2G099522,GRMZM2G028386,GRMZM2G137502,GRMZM2G166041,GRMZM2G318689,GRMZM2G442128,GRMZM2G124663,GRMZM2G118205,GRMZM2G003514,GRMZM2G016145,GRMZM2G156737,GRMZM2G148188,GRMZM2G339751,GRMZM2G080731,GRMZM2G154182,GRMZM2G146283,GRMZM2G…
seed	GO:2000112	regulation of cellular macromolecule biosynthetic process	0.00623	1946	383	57	0.149	0.029	BP	3	GRMZM2G111770,GRMZM2G052499,GRMZM2G170958,GRMZM2G423393,GRMZM2G170201,GRMZM2G010669,GRMZM2G324131,GRMZM2G048850,GRMZM2G087095,GRMZM2G050851,GRMZM2G033656,GRMZM2G335438,GRMZM2G099522,GRMZM2G028386,GRMZM2G137502,GRMZM2G166041,GRMZM2G318689,GRMZM2G442128,GRMZM2G124663,GRMZM2G118205,GRMZM2G003514,GRMZM2G016145,GRMZM2G156737,GRMZM2G148188,GRMZM2G339751,GRMZM2G080731,GRMZM2G154182,GRMZM2G146283,GRMZM2G…
seed	GO:0051171	regulation of nitrogen compound metabolic process	0.012	1990	383	57	0.149	0.029	BP	1	GRMZM2G111770,GRMZM2G052499,GRMZM2G170958,GRMZM2G423393,GRMZM2G170201,GRMZM2G010669,GRMZM2G324131,GRMZM2G048850,GRMZM2G087095,GRMZM2G050851,GRMZM2G033656,GRMZM2G335438,GRMZM2G099522,GRMZM2G028386,GRMZM2G137502,GRMZM2G166041,GRMZM2G318689,GRMZM2G442128,GRMZM2G124663,GRMZM2G118205,GRMZM2G003514,GRMZM2G016145,GRMZM2G156737,GRMZM2G148188,GRMZM2G339751,GRMZM2G080731,GRMZM2G154182,GRMZM2G146283,GRMZM2G…
seed	GO:0019219	regulation of nucleobase-containing compound metabolic process	0.00266	1892	383	57	0.149	0.03	BP	2	GRMZM2G111770,GRMZM2G052499,GRMZM2G170958,GRMZM2G423393,GRMZM2G170201,GRMZM2G010669,GRMZM2G324131,GRMZM2G048850,GRMZM2G087095,GRMZM2G050851,GRMZM2G033656,GRMZM2G335438,GRMZM2G099522,GRMZM2G028386,GRMZM2G137502,GRMZM2G166041,GRMZM2G318689,GRMZM2G442128,GRMZM2G124663,GRMZM2G118205,GRMZM2G003514,GRMZM2G016145,GRMZM2G156737,GRMZM2G148188,GRMZM2G339751,GRMZM2G080731,GRMZM2G154182,GRMZM2G146283,GRMZM2G…
seed	GO:0051252	regulation of RNA metabolic process	0.00101	1834	383	57	0.149	0.031	BP	3	GRMZM2G111770,GRMZM2G052499,GRMZM2G170958,GRMZM2G423393,GRMZM2G170201,GRMZM2G010669,GRMZM2G324131,GRMZM2G048850,GRMZM2G087095,GRMZM2G050851,GRMZM2G033656,GRMZM2G335438,GRMZM2G099522,GRMZM2G028386,GRMZM2G137502,GRMZM2G166041,GRMZM2G318689,GRMZM2G442128,GRMZM2G124663,GRMZM2G118205,GRMZM2G003514,GRMZM2G016145,GRMZM2G156737,GRMZM2G148188,GRMZM2G339751,GRMZM2G080731,GRMZM2G154182,GRMZM2G146283,GRMZM2G…
seed	GO:0032774	RNA biosynthetic process	0.0165	2060	383	58	0.151	0.028	BP	1	GRMZM2G111770,GRMZM2G052499,GRMZM2G170958,GRMZM2G423393,GRMZM2G170201,GRMZM2G010669,GRMZM2G324131,GRMZM2G048850,GRMZM2G087095,GRMZM2G050851,GRMZM2G033656,GRMZM2G335438,GRMZM2G099522,GRMZM2G028386,GRMZM2G137502,GRMZM2G166041,GRMZM2G318689,GRMZM2G442128,GRMZM2G124663,GRMZM2G118205,GRMZM2G003514,GRMZM2G016145,GRMZM2G156737,GRMZM2G148188,GRMZM2G339751,GRMZM2G080731,GRMZM2G154182,GRMZM2G146283,GRMZM2G…
seed	GO:0097659	nucleic acid-templated transcription	0.0152	2054	383	58	0.151	0.028	BP	2	GRMZM2G111770,GRMZM2G052499,GRMZM2G170958,GRMZM2G423393,GRMZM2G170201,GRMZM2G010669,GRMZM2G324131,GRMZM2G048850,GRMZM2G087095,GRMZM2G050851,GRMZM2G033656,GRMZM2G335438,GRMZM2G099522,GRMZM2G028386,GRMZM2G137502,GRMZM2G166041,GRMZM2G318689,GRMZM2G442128,GRMZM2G124663,GRMZM2G118205,GRMZM2G003514,GRMZM2G016145,GRMZM2G156737,GRMZM2G148188,GRMZM2G339751,GRMZM2G080731,GRMZM2G154182,GRMZM2G146283,GRMZM2G…
seed	GO:0006351	transcription, DNA-templated	0.0148	2052	383	58	0.151	0.028	BP	3	GRMZM2G111770,GRMZM2G052499,GRMZM2G170958,GRMZM2G423393,GRMZM2G170201,GRMZM2G010669,GRMZM2G324131,GRMZM2G048850,GRMZM2G087095,GRMZM2G050851,GRMZM2G033656,GRMZM2G335438,GRMZM2G099522,GRMZM2G028386,GRMZM2G137502,GRMZM2G166041,GRMZM2G318689,GRMZM2G442128,GRMZM2G124663,GRMZM2G118205,GRMZM2G003514,GRMZM2G016145,GRMZM2G156737,GRMZM2G148188,GRMZM2G339751,GRMZM2G080731,GRMZM2G154182,GRMZM2G146283,GRMZM2G…
seed	GO:2001141	regulation of RNA biosynthetic process	0.000881	1826	383	57	0.149	0.031	BP	2	GRMZM2G111770,GRMZM2G052499,GRMZM2G170958,GRMZM2G423393,GRMZM2G170201,GRMZM2G010669,GRMZM2G324131,GRMZM2G048850,GRMZM2G087095,GRMZM2G050851,GRMZM2G033656,GRMZM2G335438,GRMZM2G099522,GRMZM2G028386,GRMZM2G137502,GRMZM2G166041,GRMZM2G318689,GRMZM2G442128,GRMZM2G124663,GRMZM2G118205,GRMZM2G003514,GRMZM2G016145,GRMZM2G156737,GRMZM2G148188,GRMZM2G339751,GRMZM2G080731,GRMZM2G154182,GRMZM2G146283,GRMZM2G…
seed	GO:1903506	regulation of nucleic acid-templated transcription	0.000881	1826	383	57	0.149	0.031	BP	3	GRMZM2G111770,GRMZM2G052499,GRMZM2G170958,GRMZM2G423393,GRMZM2G170201,GRMZM2G010669,GRMZM2G324131,GRMZM2G048850,GRMZM2G087095,GRMZM2G050851,GRMZM2G033656,GRMZM2G335438,GRMZM2G099522,GRMZM2G028386,GRMZM2G137502,GRMZM2G166041,GRMZM2G318689,GRMZM2G442128,GRMZM2G124663,GRMZM2G118205,GRMZM2G003514,GRMZM2G016145,GRMZM2G156737,GRMZM2G148188,GRMZM2G339751,GRMZM2G080731,GRMZM2G154182,GRMZM2G146283,GRMZM2G…
seed	GO:0006355	regulation of transcription, DNA-templated	0.000851	1824	383	57	0.149	0.031	BP	4	GRMZM2G111770,GRMZM2G052499,GRMZM2G170958,GRMZM2G423393,GRMZM2G170201,GRMZM2G010669,GRMZM2G324131,GRMZM2G048850,GRMZM2G087095,GRMZM2G050851,GRMZM2G033656,GRMZM2G335438,GRMZM2G099522,GRMZM2G028386,GRMZM2G137502,GRMZM2G166041,GRMZM2G318689,GRMZM2G442128,GRMZM2G124663,GRMZM2G118205,GRMZM2G003514,GRMZM2G016145,GRMZM2G156737,GRMZM2G148188,GRMZM2G339751,GRMZM2G080731,GRMZM2G154182,GRMZM2G146283,GRMZM2G…
seed	GO:0005811	lipid particle	0.000236	10	383	5	0.013	0.5	CC	1	GRMZM2G480954,GRMZM2G096435,GRMZM2G337229,GRMZM2G410152,GRMZM2G425206
seed	GO:0012511	monolayer-surrounded lipid storage body	0.00012	9	383	5	0.013	0.556	CC	2	GRMZM2G480954,GRMZM2G096435,GRMZM2G337229,GRMZM2G410152,GRMZM2G425206
seed	GO:0001071	nucleic acid binding transcription factor activity	0.00151	905	383	35	0.091	0.039	MF	1	GRMZM2G052499,GRMZM2G170958,GRMZM2G010669,GRMZM2G324131,GRMZM2G048850,GRMZM2G087095,GRMZM2G050851,GRMZM2G033656,GRMZM2G308034,GRMZM2G099522,GRMZM2G028386,GRMZM2G166041,GRMZM2G442128,GRMZM2G003514,GRMZM2G156737,GRMZM2G339751,GRMZM2G080731,GRMZM2G148693,GRMZM2G037910,GRMZM2G333408,GRMZM2G104866,GRMZM5G830365,GRMZM2G097059,GRMZM2G015534,GRMZM2G088783,GRMZM2G018589,GRMZM2G031882,GRMZM2G451031,GRMZM2G…
seed	GO:0003700	transcription factor activity, sequence-specific DNA binding	0.00151	905	383	35	0.091	0.039	MF	2	GRMZM2G052499,GRMZM2G170958,GRMZM2G010669,GRMZM2G324131,GRMZM2G048850,GRMZM2G087095,GRMZM2G050851,GRMZM2G033656,GRMZM2G308034,GRMZM2G099522,GRMZM2G028386,GRMZM2G166041,GRMZM2G442128,GRMZM2G003514,GRMZM2G156737,GRMZM2G339751,GRMZM2G080731,GRMZM2G148693,GRMZM2G037910,GRMZM2G333408,GRMZM2G104866,GRMZM5G830365,GRMZM2G097059,GRMZM2G015534,GRMZM2G088783,GRMZM2G018589,GRMZM2G031882,GRMZM2G451031,GRMZM2G…
seed	GO:0044877	macromolecular complex binding	0.0298	588	383	24	0.063	0.041	MF	1	GRMZM2G030403,GRMZM2G150680,GRMZM2G121111,GRMZM2G422083,GRMZM2G308034,GRMZM2G121570,AC217264.3_FG005,GRMZM2G024468,GRMZM2G027187,GRMZM2G111306,AC199820.4_FG006,GRMZM2G015395,GRMZM2G032180,GRMZM2G123202,GRMZM5G846506,GRMZM2G002309,GRMZM2G047104,GRMZM2G402156,GRMZM2G088783,GRMZM2G369799,GRMZM2G160685,GRMZM2G401835,GRMZM2G070523,GRMZM2G046438
seed	GO:0003682	chromatin binding	0.00526	423	383	21	0.055	0.05	MF	2	GRMZM2G030403,GRMZM2G150680,GRMZM2G121111,GRMZM2G422083,GRMZM2G308034,GRMZM2G121570,AC217264.3_FG005,GRMZM2G024468,GRMZM2G111306,AC199820.4_FG006,GRMZM2G032180,GRMZM2G123202,GRMZM5G846506,GRMZM2G002309,GRMZM2G047104,GRMZM2G402156,GRMZM2G088783,GRMZM2G369799,GRMZM2G401835,GRMZM2G070523,GRMZM2G046438
seed	GO:0045735	nutrient reservoir activity	1.39e-37	93	383	36	0.094	0.387	MF	1	GRMZM2G026703,GRMZM2G054916,AF546187.1_FG007,AF546187.1_FG001,GRMZM2G397687,GRMZM2G059620,GRMZM2G053120,GRMZM2G353272,GRMZM2G353268,GRMZM2G044152,GRMZM2G026939,GRMZM2G008913,GRMZM2G008341,GRMZM2G018193,GRMZM2G404459,GRMZM2G160739,GRMZM2G346897,GRMZM2G346895,GRMZM2G045387,GRMZM2G044625,GRMZM2G388461,GRMZM2G088441,GRMZM2G088365,GRMZM2G088273,GRMZM2G060429,GRMZM2G386138,GRMZM2G078441,GRMZM2G138727,G…
seed	GO:0003677	DNA binding	1.7e-06	2436	383	78	0.204	0.032	MF	1	GRMZM2G129681,GRMZM2G111770,GRMZM2G030403,GRMZM2G150680,GRMZM2G052499,GRMZM2G121111,GRMZM2G422083,GRMZM2G170958,GRMZM2G423393,GRMZM2G010669,GRMZM2G324131,GRMZM2G048850,GRMZM2G087095,GRMZM2G365731,GRMZM2G050851,GRMZM2G033656,GRMZM2G308034,GRMZM2G099522,GRMZM2G121570,AC217264.3_FG005,GRMZM2G024468,GRMZM2G028386,GRMZM2G137502,GRMZM2G166041,GRMZM2G124663,GRMZM2G354618,GRMZM2G003514,GRMZM2G178435,AC23…
