# Supplementary material for: Distinct tissue-specific transcriptional regulation revealed by gene regulatory networks in maize
Source: BMC Plant Biol. 2018 Jun 7;18:111. doi: 10.1186/s12870-018-1329-y (PMC6040155; doi:10.1186/s12870-018-1329-y)
Supplement: Supplementary file 5 — The 353 TFs and 1657 targets included in the 2679 edges shared by four tissue GRNs. (XLSX 70 kb) [file 12870_2018_1329_MOESM5_ESM.xlsx]

## Sheet: Sheet1
Additional file 5. The 353 TFs and 1657 targets included in the 2679 edges shared by four tissue GRNs.
TFs	Targets
AC155377.1_FG001	AC195154.3_FG004
AC187891.3_FG006	AC204070.3_FG004
AC194970.5_FG002	GRMZM2G021299
AC203535.4_FG001	GRMZM2G053713
AC203957.3_FG004	GRMZM2G058155
AC206901.3_FG005	GRMZM2G084819
AC206951.3_FG017	GRMZM2G113319
AC207656.3_FG002	GRMZM2G150697
AC208201.3_FG002	GRMZM2G160994
AC233850.1_FG005	GRMZM2G401831
AC234164.1_FG004	GRMZM2G411653
GRMZM2G001577	GRMZM2G434696
GRMZM2G001663	GRMZM5G836827
GRMZM2G001930	GRMZM2G304926
GRMZM2G003406	GRMZM2G381086
GRMZM2G003489	GRMZM5G831519
GRMZM2G004641	AC197545.3_FG002
GRMZM2G004908	GRMZM2G010637
GRMZM2G005126	GRMZM2G015875
GRMZM2G005155	GRMZM2G023418
GRMZM2G006477	GRMZM2G023585
GRMZM2G008259	GRMZM2G028132
GRMZM2G008691	GRMZM2G057646
GRMZM2G008764	GRMZM2G070807
GRMZM2G009478	GRMZM2G080912
GRMZM2G010871	GRMZM2G083437
GRMZM2G011588	GRMZM2G093050
GRMZM2G011932	GRMZM2G098884
GRMZM2G012262	GRMZM2G109284
GRMZM2G012584	GRMZM2G111138
GRMZM2G012654	GRMZM2G113365
GRMZM2G012724	GRMZM2G116190
GRMZM2G013657	GRMZM2G120674
GRMZM2G014653	GRMZM2G163888
GRMZM2G014805	GRMZM2G164868
GRMZM2G014902	GRMZM2G181018
GRMZM2G016150	GRMZM2G345055
GRMZM2G016370	GRMZM2G379758
GRMZM2G016817	GRMZM2G403218
GRMZM2G017142	GRMZM2G468682
GRMZM2G017520	GRMZM5G806358
GRMZM2G018508	GRMZM2G051502
GRMZM2G020054	GRMZM2G177259
GRMZM2G020081	GRMZM2G033098
GRMZM2G020150	GRMZM2G020150
GRMZM2G022499	GRMZM2G097704
GRMZM2G023257	GRMZM2G118766
GRMZM2G023667	GRMZM5G847466
GRMZM2G023988	AC218900.3_FG001
GRMZM2G024799	GRMZM2G020054
GRMZM2G025685	GRMZM2G069082
GRMZM2G026417	GRMZM2G137341
GRMZM2G027976	GRMZM2G138396
GRMZM2G029323	GRMZM2G380377
GRMZM2G030458	GRMZM2G041701
GRMZM2G031398	AC196961.2_FG003
GRMZM2G031827	GRMZM2G000608
GRMZM2G032071	GRMZM2G000825
GRMZM2G033138	GRMZM2G002147
GRMZM2G034362	GRMZM2G002830
GRMZM2G035405	GRMZM2G005619
GRMZM2G036092	GRMZM2G005715
GRMZM2G036351	GRMZM2G008764
GRMZM2G036703	GRMZM2G009913
GRMZM2G037128	GRMZM2G012413
GRMZM2G038158	GRMZM2G012970
GRMZM2G039828	GRMZM2G015886
GRMZM2G039889	GRMZM2G016477
GRMZM2G041701	GRMZM2G020974
GRMZM2G042250	GRMZM2G023051
GRMZM2G042756	GRMZM2G026558
GRMZM2G042895	GRMZM2G030284
GRMZM2G047038	GRMZM2G033576
GRMZM2G048295	GRMZM2G034647
GRMZM2G048450	GRMZM2G040389
GRMZM2G048987	GRMZM2G044762
GRMZM2G049229	GRMZM2G047572
GRMZM2G050512	GRMZM2G050268
GRMZM2G052606	GRMZM2G057486
GRMZM2G052616	GRMZM2G057690
GRMZM2G052671	GRMZM2G057852
GRMZM2G052720	GRMZM2G060253
GRMZM2G053713	GRMZM2G061287
GRMZM2G054252	GRMZM2G063192
GRMZM2G054615	GRMZM2G066274
GRMZM2G055204	GRMZM2G066528
GRMZM2G055243	GRMZM2G067298
GRMZM2G057116	GRMZM2G068193
GRMZM2G057380	GRMZM2G073003
GRMZM2G059453	GRMZM2G076049
GRMZM2G059851	GRMZM2G077227
GRMZM2G059939	GRMZM2G083964
GRMZM2G060507	GRMZM2G089819
GRMZM2G060544	GRMZM2G091916
GRMZM2G060798	GRMZM2G100478
GRMZM2G061487	GRMZM2G109159
GRMZM2G061542	GRMZM2G113196
GRMZM2G061906	GRMZM2G115499
GRMZM2G062910	GRMZM2G131525
GRMZM2G063864	GRMZM2G142057
GRMZM2G066373	GRMZM2G143253
GRMZM2G067171	GRMZM2G143791
GRMZM2G067702	GRMZM2G145950
GRMZM2G068967	GRMZM2G149178
GRMZM2G069009	GRMZM2G150408
GRMZM2G069082	GRMZM2G157252
GRMZM2G069146	GRMZM2G157616
GRMZM2G069970	GRMZM2G158194
GRMZM2G071034	GRMZM2G159953
GRMZM2G071468	GRMZM2G161382
GRMZM2G071907	GRMZM2G166082
GRMZM2G073044	GRMZM2G167649
GRMZM2G073750	GRMZM2G170152
GRMZM2G073826	GRMZM2G171248
GRMZM2G073836	GRMZM2G172043
GRMZM2G075320	GRMZM2G172945
GRMZM2G076657	GRMZM2G176047
GRMZM2G078274	GRMZM2G178005
GRMZM2G078691	GRMZM2G179005
GRMZM2G078954	GRMZM2G301194
GRMZM2G080168	GRMZM2G305124
GRMZM2G081158	GRMZM2G323936
GRMZM2G082487	GRMZM2G335111
GRMZM2G083374	GRMZM2G361659
GRMZM2G083886	GRMZM2G363437
GRMZM2G085427	GRMZM2G376282
GRMZM2G086920	GRMZM2G400223
GRMZM2G087059	GRMZM2G447984
GRMZM2G088242	GRMZM2G448701
GRMZM2G089406	GRMZM2G465208
GRMZM2G089736	GRMZM2G472945
GRMZM2G090594	GRMZM2G475899
GRMZM2G091331	GRMZM2G479684
GRMZM2G092137	GRMZM2G496319
GRMZM2G092609	GRMZM5G817395
GRMZM2G095299	GRMZM5G819523
GRMZM2G097135	GRMZM5G821639
GRMZM2G097349	GRMZM5G883764
GRMZM2G098517	GRMZM2G128992
GRMZM2G098557	GRMZM2G163136
GRMZM2G098884	GRMZM2G109268
GRMZM2G099319	GRMZM2G049229
GRMZM2G099461	GRMZM2G055982
GRMZM2G100229	GRMZM2G074896
GRMZM2G100583	GRMZM2G007729
GRMZM2G100794	GRMZM2G010871
GRMZM2G101058	GRMZM2G024668
GRMZM2G101769	GRMZM2G039886
GRMZM2G102514	GRMZM2G070863
GRMZM2G103647	GRMZM2G080724
GRMZM2G104078	GRMZM2G164909
GRMZM2G104396	GRMZM2G168261
GRMZM2G104400	GRMZM2G301485
GRMZM2G105004	GRMZM5G802801
GRMZM2G105266	GRMZM5G841343
GRMZM2G105335	GRMZM6G735128
GRMZM2G107031	AC207265.3_FG002
GRMZM2G107807	GRMZM2G000932
GRMZM2G109354	GRMZM2G068714
GRMZM2G109480	GRMZM2G080168
GRMZM2G109869	GRMZM2G099319
GRMZM2G109987	GRMZM2G107839
GRMZM2G110295	GRMZM2G118241
GRMZM2G110333	GRMZM2G400173
GRMZM2G110402	GRMZM2G463953
GRMZM2G110742	AC155622.2_FG004
GRMZM2G110952	AC203366.4_FG001
GRMZM2G111906	GRMZM2G011998
GRMZM2G112483	GRMZM2G057522
GRMZM2G113127	GRMZM2G095905
GRMZM2G113202	GRMZM2G133308
GRMZM2G113950	GRMZM2G159002
GRMZM2G114775	GRMZM2G173763
GRMZM2G116557	GRMZM2G179720
GRMZM2G116614	GRMZM2G347583
GRMZM2G117007	GRMZM2G373849
GRMZM2G117108	GRMZM2G387485
GRMZM2G117164	GRMZM2G405499
GRMZM2G118214	GRMZM2G435675
GRMZM2G119261	GRMZM2G438938
GRMZM2G119359	GRMZM2G478382
GRMZM2G119623	GRMZM5G835794
GRMZM2G119640	GRMZM2G078826
GRMZM2G119823	GRMZM2G103884
GRMZM2G120320	GRMZM2G475504
GRMZM2G122750	GRMZM2G050875
GRMZM2G123909	GRMZM2G083555
GRMZM2G124011	GRMZM2G101675
GRMZM2G124566	GRMZM2G145563
GRMZM2G125239	GRMZM2G337581
GRMZM2G125294	GRMZM2G345687
GRMZM2G126026	GRMZM2G380955
GRMZM2G127379	GRMZM2G417008
GRMZM2G127490	GRMZM2G455171
GRMZM2G128807	GRMZM2G573667
GRMZM2G129311	GRMZM2G702923
GRMZM2G130149	GRMZM5G853742
GRMZM2G130943	GRMZM5G881066
GRMZM2G131442	GRMZM5G894029
GRMZM2G131476	GRMZM2G074241
GRMZM2G133262	GRMZM2G107807
GRMZM2G134439	GRMZM2G048430
GRMZM2G134671	GRMZM2G002280
GRMZM2G135052	GRMZM2G014043
GRMZM2G135446	GRMZM2G045808
GRMZM2G137341	GRMZM2G047969
GRMZM2G137413	GRMZM2G051153
GRMZM2G138396	GRMZM2G091543
GRMZM2G138421	GRMZM2G098828
GRMZM2G138967	GRMZM2G113626
GRMZM2G139535	GRMZM2G114113
GRMZM2G140156	GRMZM2G120440
GRMZM2G142150	GRMZM2G130625
GRMZM2G143204	GRMZM2G146143
GRMZM2G143718	GRMZM2G152011
GRMZM2G144172	GRMZM2G154904
GRMZM2G144275	GRMZM2G172758
GRMZM2G144744	GRMZM2G177596
GRMZM2G145041	GRMZM2G325783
GRMZM2G145412	GRMZM5G820912
GRMZM2G145444	GRMZM5G889644
GRMZM2G147623	GRMZM2G089736
GRMZM2G147716	GRMZM2G073567
GRMZM2G148087	AC203957.3_FG004
GRMZM2G148098	GRMZM2G011078
GRMZM2G148453	GRMZM2G034843
GRMZM2G148561	GRMZM2G042313
GRMZM2G149040	GRMZM2G055667
GRMZM2G149150	GRMZM2G067575
GRMZM2G150841	GRMZM2G081504
GRMZM2G151254	GRMZM2G096228
GRMZM2G151266	GRMZM2G099960
GRMZM2G151444	GRMZM2G103785
GRMZM2G151689	GRMZM2G114704
GRMZM2G152319	GRMZM2G126261
GRMZM2G153594	GRMZM2G130432
GRMZM2G153754	GRMZM2G144275
GRMZM2G154437	GRMZM2G148098
GRMZM2G155991	GRMZM2G348125
GRMZM2G156756	GRMZM2G383408
GRMZM2G158918	GRMZM5G860590
GRMZM2G159119	GRMZM2G015401
GRMZM2G159357	GRMZM2G102365
GRMZM2G159811	GRMZM2G014295
GRMZM2G159996	GRMZM2G021439
GRMZM2G160840	GRMZM2G022269
GRMZM2G162020	GRMZM2G027309
GRMZM2G162749	GRMZM2G029573
GRMZM2G163054	GRMZM2G037617
GRMZM2G163157	GRMZM2G060373
GRMZM2G163233	GRMZM2G071645
GRMZM2G163291	GRMZM2G075637
GRMZM2G164909	GRMZM2G102230
GRMZM2G166297	GRMZM2G122811
GRMZM2G167492	GRMZM2G126292
GRMZM2G169820	GRMZM2G128432
GRMZM2G169966	GRMZM2G131577
GRMZM2G171781	GRMZM2G140051
GRMZM2G171818	GRMZM2G157019
GRMZM2G171934	GRMZM2G166985
GRMZM2G172376	GRMZM2G167568
GRMZM2G173321	GRMZM2G174286
GRMZM2G173429	GRMZM2G178807
GRMZM2G173596	GRMZM2G181422
GRMZM2G174070	GRMZM2G386608
GRMZM2G174347	GRMZM2G590033
GRMZM2G174610	GRMZM5G865319
GRMZM2G174917	GRMZM2G041770
GRMZM2G175265	GRMZM2G060947
GRMZM2G176141	GRMZM2G112336
GRMZM2G176340	GRMZM2G165357
GRMZM2G177229	GRMZM2G143627
GRMZM2G177386	GRMZM2G024024
GRMZM2G178261	GRMZM2G026151
GRMZM2G179024	GRMZM2G032602
GRMZM2G180328	GRMZM2G040840
GRMZM2G180471	GRMZM2G044537
GRMZM2G180979	GRMZM2G054807
GRMZM2G301089	GRMZM2G057116
GRMZM2G301485	GRMZM2G057672
GRMZM2G301860	GRMZM2G061723
GRMZM2G305582	GRMZM2G072529
GRMZM2G307588	GRMZM2G088819
GRMZM2G314546	GRMZM2G116238
GRMZM2G322090	GRMZM2G117007
GRMZM2G324999	GRMZM2G118172
GRMZM2G327059	GRMZM2G120320
GRMZM2G334457	GRMZM2G136884
GRMZM2G346706	GRMZM2G153683
GRMZM2G347043	GRMZM2G164405
GRMZM2G351018	GRMZM2G172485
GRMZM2G359952	GRMZM2G173596
GRMZM2G361659	GRMZM2G301089
GRMZM2G361847	GRMZM2G317426
GRMZM2G364851	GRMZM2G324999
GRMZM2G368448	GRMZM2G334165
GRMZM2G369472	GRMZM2G357631
GRMZM2G372297	GRMZM2G404603
GRMZM2G377904	GRMZM2G413337
GRMZM2G378665	GRMZM2G414540
GRMZM2G379005	GRMZM2G420715
GRMZM2G379179	GRMZM2G425004
GRMZM2G380094	GRMZM2G449681
GRMZM2G380377	GRMZM2G459663
GRMZM2G380515	GRMZM2G478553
GRMZM2G386674	GRMZM2G569948
GRMZM2G392168	GRMZM5G887077
GRMZM2G397948	GRMZM2G004523
GRMZM2G409343	GRMZM2G012891
GRMZM2G414159	GRMZM2G051262
GRMZM2G416701	GRMZM2G061702
GRMZM2G421256	GRMZM2G069856
GRMZM2G423292	GRMZM2G087451
GRMZM2G426486	GRMZM2G105901
GRMZM2G428470	GRMZM2G125775
GRMZM2G431156	GRMZM2G127379
GRMZM2G438202	GRMZM2G131442
GRMZM2G438293	GRMZM2G152179
GRMZM2G442404	GRMZM2G161664
GRMZM2G445634	GRMZM2G371079
GRMZM2G447745	GRMZM2G018508
GRMZM2G448104	GRMZM2G020865
GRMZM2G449681	GRMZM2G034362
GRMZM2G449909	GRMZM2G044143
GRMZM2G458728	GRMZM2G081429
GRMZM2G463730	GRMZM2G332687
GRMZM2G465287	GRMZM2G469162
GRMZM2G466292	GRMZM2G551402
GRMZM2G470307	GRMZM5G838938
GRMZM2G471529	GRMZM2G052908
GRMZM2G472945	GRMZM2G081577
GRMZM2G480480	GRMZM2G093096
GRMZM2G522066	GRMZM2G337819
GRMZM2G531738	GRMZM2G474769
GRMZM2G551402	GRMZM5G815358
GRMZM5G812272	GRMZM2G010163
GRMZM5G813892	GRMZM2G042438
GRMZM5G821439	GRMZM2G046191
GRMZM5G838098	GRMZM2G063291
GRMZM5G845601	GRMZM2G108410
GRMZM5G849788	GRMZM2G153445
GRMZM5G853836	GRMZM2G305244
GRMZM5G863420	GRMZM2G321413
GRMZM5G864266	GRMZM2G405307
GRMZM5G866423	GRMZM2G448927
GRMZM5G880268	GRMZM2G537770
GRMZM5G883993	GRMZM5G842855
GRMZM5G885329	GRMZM5G870970
GRMZM5G889719	GRMZM5G877929
GRMZM5G892879	GRMZM2G159119
GRMZM5G894234	GRMZM2G158918
GRMZM5G895313	GRMZM2G148810
GRMZM5G898290	GRMZM2G171781
	AC218457.2_FG013
	GRMZM2G005592
	GRMZM2G018142
	GRMZM2G024612
	GRMZM2G030422
	GRMZM2G033135
	GRMZM2G035168
	GRMZM2G049342
	GRMZM2G068024
	GRMZM2G076730
	GRMZM2G091449
	GRMZM2G102625
	GRMZM2G121776
	GRMZM2G128176
	GRMZM2G149153
	GRMZM2G319169
	GRMZM2G326643
	GRMZM2G331088
	GRMZM2G331368
	GRMZM2G343917
	GRMZM2G365888
	GRMZM2G368678
	GRMZM2G380456
	GRMZM2G391413
	GRMZM2G415215
	GRMZM2G464754
	GRMZM2G550865
	GRMZM2G563728
	GRMZM5G897224
	AC208201.3_FG002
	AC225718.2_FG006
	GRMZM2G037015
	GRMZM2G042756
	GRMZM2G059562
	GRMZM2G071277
	GRMZM2G089995
	GRMZM2G105987
	GRMZM2G149024
	GRMZM2G355572
	GRMZM2G361210
	GRMZM2G369472
	GRMZM2G374629
	GRMZM2G423669
	GRMZM2G474755
	GRMZM2G145041
	GRMZM2G148453
	GRMZM2G026417
	GRMZM2G313867
	GRMZM5G805675
	GRMZM5G862956
	GRMZM2G007695
	GRMZM2G072729
	GRMZM2G512386
	GRMZM5G892426
	GRMZM2G096051
	GRMZM2G024697
	GRMZM2G019373
	GRMZM2G074604
	GRMZM2G087069
	GRMZM2G176394
	GRMZM2G105335
	AC205057.3_FG002
	GRMZM2G022499
	GRMZM2G024838
	GRMZM2G030458
	GRMZM2G045921
	GRMZM2G048551
	GRMZM2G129405
	GRMZM2G130699
	GRMZM2G135320
	GRMZM2G379179
	GRMZM2G392168
	GRMZM2G447857
	GRMZM2G519210
	GRMZM5G871093
	GRMZM2G136106
	GRMZM2G092125
	GRMZM2G116010
	GRMZM2G389645
	GRMZM2G419111
	GRMZM2G453388
	GRMZM2G040296
	GRMZM2G124532
	GRMZM2G546452
	GRMZM2G028218
	GRMZM2G029833
	GRMZM2G035636
	GRMZM2G052279
	GRMZM2G055009
	GRMZM2G065953
	GRMZM2G086190
	GRMZM2G086486
	GRMZM2G108570
	GRMZM2G125304
	GRMZM2G134711
	GRMZM2G161491
	GRMZM2G165644
	GRMZM2G166644
	GRMZM2G169927
	GRMZM2G177182
	GRMZM2G367001
	GRMZM2G405064
	GRMZM2G417004
	GRMZM2G440363
	GRMZM5G817046
	GRMZM5G850577
	GRMZM5G888894
	GRMZM5G891430
	GRMZM2G112003
	GRMZM2G139038
	GRMZM2G010342
	GRMZM2G069886
	GRMZM2G133937
	GRMZM2G144971
	GRMZM2G168654
	GRMZM2G314546
	GRMZM2G397948
	GRMZM2G401869
	GRMZM2G418263
	GRMZM2G450920
	GRMZM5G858880
	GRMZM2G456114
	GRMZM2G101058
	GRMZM2G125034
	GRMZM2G145412
	GRMZM2G445634
	GRMZM2G476477
	GRMZM2G026889
	GRMZM2G054900
	GRMZM2G148087
	GRMZM2G168115
	GRMZM2G169966
	GRMZM2G349749
	GRMZM2G002559
	GRMZM2G111760
	GRMZM2G173387
	GRMZM2G174673
	GRMZM2G048450
	GRMZM2G171912
	GRMZM2G093950
	AC233850.1_FG005
	GRMZM2G044317
	GRMZM2G047310
	GRMZM2G074015
	GRMZM2G109987
	GRMZM2G399858
	GRMZM2G423337
	GRMZM2G119823
	GRMZM2G318860
	GRMZM2G038158
	GRMZM2G042173
	GRMZM2G054162
	GRMZM2G146041
	GRMZM2G352431
	GRMZM2G001930
	GRMZM2G377904
	GRMZM2G119496
	GRMZM2G122618
	GRMZM2G050159
	GRMZM2G104390
	GRMZM2G346207
	GRMZM2G173669
	GRMZM2G438202
	GRMZM2G125585
	GRMZM2G439049
	GRMZM2G134508
	GRMZM2G404973
	GRMZM2G381404
	GRMZM2G042245
	GRMZM2G049693
	GRMZM2G062657
	GRMZM2G065205
	GRMZM2G092981
	GRMZM2G113990
	GRMZM2G135337
	GRMZM2G009045
	GRMZM2G131099
	GRMZM2G163054
	GRMZM2G382035
	AC211737.3_FG012
	GRMZM2G018926
	GRMZM2G044044
	GRMZM2G049329
	GRMZM2G071491
	GRMZM2G074099
	GRMZM2G091696
	GRMZM2G107116
	GRMZM2G167999
	GRMZM2G171068
	GRMZM2G339503
	GRMZM2G370162
	GRMZM2G424181
	GRMZM2G436226
	GRMZM2G470556
	GRMZM2G166297
	GRMZM2G339327
	GRMZM5G818101
	GRMZM2G023786
	GRMZM2G107945
	GRMZM2G135446
	GRMZM2G147390
	GRMZM5G800014
	GRMZM2G386674
	GRMZM2G085408
	GRMZM2G116685
	GRMZM2G322001
	GRMZM2G416750
	GRMZM2G467370
	GRMZM2G068967
	AC213050.3_FG001
	GRMZM2G015100
	GRMZM2G099758
	GRMZM2G001639
	GRMZM2G013970
	GRMZM2G062524
	GRMZM2G115812
	GRMZM2G141818
	GRMZM2G153924
	GRMZM2G173630
	AC233851.1_FG014
	GRMZM2G074805
	GRMZM2G076104
	GRMZM2G083738
	GRMZM5G852396
	AC206951.3_FG017
	GRMZM2G051683
	GRMZM2G106792
	GRMZM2G169360
	GRMZM2G374074
	GRMZM2G420883
	GRMZM5G819464
	GRMZM2G475017
	GRMZM2G069146
	GRMZM2G124011
	AC234203.1_FG010
	GRMZM2G008657
	GRMZM2G018062
	GRMZM2G044832
	GRMZM2G058057
	GRMZM2G063617
	GRMZM2G063700
	GRMZM2G064503
	GRMZM2G074085
	GRMZM2G074489
	GRMZM2G084868
	GRMZM2G085909
	GRMZM2G102891
	GRMZM2G114613
	GRMZM2G122290
	GRMZM2G129428
	GRMZM2G139617
	GRMZM2G148538
	GRMZM2G155931
	GRMZM2G158526
	GRMZM2G159237
	GRMZM2G162749
	GRMZM2G170397
	GRMZM2G180430
	GRMZM2G345840
	GRMZM2G370155
	GRMZM2G411764
	GRMZM2G446960
	GRMZM5G803952
	GRMZM5G866734
	GRMZM5G870170
	GRMZM2G092535
	GRMZM2G138407
	GRMZM2G329454
	GRMZM2G102056
	GRMZM2G081158
	GRMZM2G073836
	GRMZM2G073826
	AC217556.3_FG003
	GRMZM2G013765
	GRMZM2G019919
	GRMZM2G041697
	GRMZM2G139977
	GRMZM2G151614
	GRMZM2G334457
	GRMZM2G359237
	GRMZM2G402088
	GRMZM2G421829
	GRMZM5G830403
	GRMZM6G933659
	GRMZM2G031824
	GRMZM2G126821
	GRMZM2G096610
	GRMZM2G124573
	GRMZM2G379608
	AC209206.3_FG011
	GRMZM2G066612
	GRMZM2G073750
	GRMZM2G078274
	GRMZM2G158281
	AC197705.4_FG003
	GRMZM2G308615
	AC234158.1_FG005
	GRMZM2G001895
	GRMZM2G034276
	GRMZM2G049288
	GRMZM2G052403
	GRMZM2G132810
	GRMZM2G142456
	GRMZM2G179662
	GRMZM2G362850
	GRMZM2G363038
	GRMZM2G412150
	GRMZM2G005788
	GRMZM2G024451
	GRMZM2G048287
	GRMZM2G058432
	GRMZM2G073150
	GRMZM2G076676
	GRMZM2G099183
	GRMZM2G107336
	GRMZM2G126928
	GRMZM2G134107
	GRMZM2G140799
	GRMZM2G154487
	GRMZM2G171478
	GRMZM2G403149
	GRMZM5G825909
	GRMZM2G051055
	GRMZM5G824439
	GRMZM2G046065
	GRMZM2G174221
	GRMZM5G858197
	GRMZM2G025685
	GRMZM2G063909
	GRMZM2G066044
	GRMZM2G100911
	GRMZM2G121221
	GRMZM2G144504
	GRMZM2G162020
	GRMZM2G168588
	GRMZM2G329655
	GRMZM2G455642
	GRMZM2G480903
	GRMZM2G447745
	GRMZM2G042895
	GRMZM2G116614
	GRMZM2G179147
	GRMZM2G148561
	GRMZM2G425965
	GRMZM2G019404
	GRMZM2G078024
	GRMZM2G081843
	GRMZM2G102737
	GRMZM2G430807
	GRMZM2G434219
	GRMZM2G033022
	GRMZM5G887054
	AC207722.2_FG009
	GRMZM2G092427
	GRMZM2G138190
	GRMZM2G003489
	GRMZM2G051135
	GRMZM2G431524
	GRMZM5G828987
	GRMZM2G026442
	GRMZM2G005456
	GRMZM2G014180
	GRMZM2G130127
	GRMZM2G009144
	GRMZM2G011588
	GRMZM2G058026
	GRMZM2G060522
	GRMZM2G067183
	GRMZM2G079490
	GRMZM2G081172
	GRMZM2G097089
	GRMZM2G101282
	GRMZM2G102616
	GRMZM2G123122
	GRMZM2G137673
	GRMZM2G319781
	GRMZM2G358540
	GRMZM2G386229
	GRMZM5G803318
	GRMZM5G818431
	GRMZM2G032419
	GRMZM2G049194
	GRMZM2G064852
	GRMZM2G072855
	GRMZM2G303775
	GRMZM2G400718
	GRMZM5G856966
	GRMZM2G010953
	GRMZM2G046861
	GRMZM2G059225
	GRMZM2G085000
	GRMZM2G124883
	GRMZM2G151230
	GRMZM2G359986
	GRMZM2G382569
	GRMZM2G433942
	GRMZM2G133986
	GRMZM2G459702
	GRMZM2G078985
	GRMZM2G104456
	GRMZM2G154312
	GRMZM2G167207
	GRMZM2G036092
	GRMZM2G113098
	GRMZM2G173425
	AC194970.5_FG002
	GRMZM2G055898
	GRMZM2G069025
	GRMZM2G456568
	GRMZM2G069024
	GRMZM2G097747
	GRMZM2G168984
	GRMZM2G032160
	GRMZM2G049185
	GRMZM2G097900
	GRMZM2G100114
	GRMZM2G322672
	GRMZM2G378442
	GRMZM2G063864
	GRMZM2G156756
	AC149818.2_FG004
	AC189795.3_FG001
	AC197029.3_FG003
	GRMZM2G004924
	GRMZM2G004988
	GRMZM2G005082
	GRMZM2G005310
	GRMZM2G007057
	GRMZM2G010105
	GRMZM2G010257
	GRMZM2G010306
	GRMZM2G017081
	GRMZM2G017536
	GRMZM2G018573
	GRMZM2G019225
	GRMZM2G025592
	GRMZM2G026560
	GRMZM2G026918
	GRMZM2G029314
	GRMZM2G029536
	GRMZM2G030768
	GRMZM2G034828
	GRMZM2G039855
	GRMZM2G041310
	GRMZM2G042754
	GRMZM2G044797
	GRMZM2G047143
	GRMZM2G052740
	GRMZM2G054380
	GRMZM2G056867
	GRMZM2G063896
	GRMZM2G064613
	GRMZM2G069827
	GRMZM2G071599
	GRMZM2G073671
	GRMZM2G076128
	GRMZM2G082384
	GRMZM2G083475
	GRMZM2G084195
	GRMZM2G089517
	GRMZM2G091031
	GRMZM2G092232
	GRMZM2G096184
	GRMZM2G098714
	GRMZM2G101111
	GRMZM2G102944
	GRMZM2G103628
	GRMZM2G108424
	GRMZM2G110309
	GRMZM2G112072
	GRMZM2G112912
	GRMZM2G115825
	GRMZM2G115921
	GRMZM2G121210
	GRMZM2G127656
	GRMZM2G129987
	GRMZM2G132116
	GRMZM2G136838
	GRMZM2G138886
	GRMZM2G144415
	GRMZM2G147857
	GRMZM2G149093
	GRMZM2G150984
	GRMZM2G154316
	GRMZM2G155546
	GRMZM2G164743
	GRMZM2G167338
	GRMZM2G173321
	GRMZM2G177867
	GRMZM2G300788
	GRMZM2G318849
	GRMZM2G334857
	GRMZM2G352274
	GRMZM2G359217
	GRMZM2G361501
	GRMZM2G363408
	GRMZM2G421279
	GRMZM2G425986
	GRMZM2G436981
	GRMZM2G466394
	GRMZM2G471186
	GRMZM5G815323
	GRMZM5G840852
	GRMZM5G849149
	GRMZM5G878541
	GRMZM6G608324
	GRMZM2G173429
	GRMZM2G042250
	GRMZM2G057618
	GRMZM2G090824
	GRMZM2G180065
	GRMZM2G000435
	GRMZM2G097349
	GRMZM2G436730
	GRMZM2G018398
	GRMZM2G049866
	GRMZM2G092663
	GRMZM5G837626
	AC202110.3_FG004
	GRMZM2G048553
	GRMZM2G055119
	GRMZM2G165198
	GRMZM2G357349
	GRMZM2G519152
	AC206642.4_FG001
	AC210013.4_FG019
	AC233872.1_FG003
	GRMZM2G001816
	GRMZM2G004057
	GRMZM2G008748
	GRMZM2G010991
	GRMZM2G016928
	GRMZM2G018228
	GRMZM2G018770
	GRMZM2G026216
	GRMZM2G030731
	GRMZM2G032564
	GRMZM2G043903
	GRMZM2G063340
	GRMZM2G069762
	GRMZM2G072315
	GRMZM2G075630
	GRMZM2G078396
	GRMZM2G080222
	GRMZM2G083497
	GRMZM2G084465
	GRMZM2G088060
	GRMZM2G088511
	GRMZM2G089421
	GRMZM2G090422
	GRMZM2G091362
	GRMZM2G102075
	GRMZM2G104025
	GRMZM2G105712
	GRMZM2G119809
	GRMZM2G124143
	GRMZM2G125271
	GRMZM2G125527
	GRMZM2G130544
	GRMZM2G147791
	GRMZM2G149975
	GRMZM2G150058
	GRMZM2G152573
	GRMZM2G153648
	GRMZM2G156110
	GRMZM2G156848
	GRMZM2G157443
	GRMZM2G158034
	GRMZM2G163561
	GRMZM2G168330
	GRMZM2G168674
	GRMZM2G171181
	GRMZM2G171452
	GRMZM2G171484
	GRMZM2G172342
	GRMZM2G177720
	GRMZM2G181336
	GRMZM2G305154
	GRMZM2G326066
	GRMZM2G353103
	GRMZM5G852185
	GRMZM5G861451
	GRMZM5G868433
	GRMZM6G578655
	GRMZM2G078198
	GRMZM2G423292
	GRMZM2G041765
	GRMZM2G056231
	GRMZM2G091715
	GRMZM2G117786
	GRMZM2G152958
	GRMZM2G070305
	GRMZM2G435979
	GRMZM2G006117
	AC188838.3_FG005
	GRMZM2G026085
	GRMZM2G126552
	GRMZM2G306781
	GRMZM2G318671
	GRMZM2G334680
	GRMZM2G017187
	AC233899.1_FG005
	GRMZM2G037422
	GRMZM2G041809
	GRMZM2G050512
	GRMZM2G093951
	GRMZM2G120539
	GRMZM2G131055
	GRMZM2G153523
	GRMZM2G159477
	GRMZM2G308595
	GRMZM2G423917
	GRMZM2G472643
	GRMZM2G033478
	GRMZM2G056645
	GRMZM2G106344
	GRMZM5G827365
	GRMZM5G850092
	GRMZM2G123014
	GRMZM2G098594
	GRMZM2G162535
	GRMZM2G344848
	GRMZM2G022061
	GRMZM2G078501
	GRMZM2G066428
	GRMZM2G004207
	GRMZM2G012724
	GRMZM2G024476
	GRMZM2G036703
	GRMZM2G041699
	GRMZM2G048295
	GRMZM2G095280
	GRMZM2G104843
	GRMZM2G145458
	GRMZM2G169020
	GRMZM2G336824
	GRMZM2G366910
	GRMZM2G405662
	GRMZM2G099130
	GRMZM2G317738
	GRMZM2G086573
	GRMZM2G457201
	GRMZM2G099160
	GRMZM2G115755
	GRMZM2G145573
	GRMZM2G330298
	GRMZM2G127426
	GRMZM2G362778
	GRMZM2G132704
	GRMZM2G469898
	GRMZM2G024099
	GRMZM2G040689
	GRMZM2G060255
	GRMZM2G072578
	GRMZM2G078299
	GRMZM2G108149
	GRMZM2G110107
	GRMZM5G874756
	AC226373.2_FG010
	GRMZM2G176698
	GRMZM2G047626
	AC205471.4_FG003
	GRMZM2G102183
	GRMZM2G538535
	GRMZM2G306357
	GRMZM2G134393
	GRMZM2G033785
	GRMZM2G039948
	GRMZM2G051896
	GRMZM2G152025
	GRMZM2G464263
	GRMZM2G042995
	GRMZM2G059851
	GRMZM2G066609
	GRMZM2G130232
	GRMZM2G156734
	GRMZM2G179551
	GRMZM2G367834
	GRMZM2G379964
	GRMZM2G162388
	GRMZM2G010599
	GRMZM2G027835
	GRMZM2G054040
	GRMZM2G303752
	GRMZM2G002131
	GRMZM2G003988
	GRMZM2G147026
	GRMZM2G390400
	GRMZM2G473385
	GRMZM2G161668
	GRMZM2G176548
	GRMZM2G179069
	GRMZM2G171818
	GRMZM2G050890
	GRMZM2G134341
	GRMZM2G315375
	GRMZM2G339540
	GRMZM2G020081
	GRMZM2G062129
	GRMZM2G302245
	GRMZM2G036351
	AC220927.3_FG007
	GRMZM2G092752
	GRMZM2G110558
	GRMZM2G129302
	GRMZM2G400156
	GRMZM2G448883
	AC177850.2_FG005
	AC195860.3_FG006
	AC197705.4_FG007
	GRMZM2G003732
	GRMZM2G005308
	GRMZM2G025356
	GRMZM2G036019
	GRMZM2G044023
	GRMZM2G049201
	GRMZM2G049416
	GRMZM2G056393
	GRMZM2G059020
	GRMZM2G063517
	GRMZM2G066615
	GRMZM2G067242
	GRMZM2G069422
	GRMZM2G072210
	GRMZM2G075027
	GRMZM2G079143
	GRMZM2G113056
	GRMZM2G117615
	GRMZM2G128092
	GRMZM2G131943
	GRMZM2G135654
	GRMZM2G136283
	GRMZM2G158153
	GRMZM2G161285
	GRMZM2G163359
	GRMZM2G173137
	GRMZM2G174757
	GRMZM2G316232
	GRMZM2G324314
	GRMZM2G374385
	GRMZM2G381395
	GRMZM2G387383
	GRMZM2G458208
	GRMZM5G897976
	GRMZM2G553379
	GRMZM2G057778
	GRMZM2G335019
	GRMZM2G067702
	GRMZM5G897473
	GRMZM2G175280
	GRMZM2G095164
	GRMZM2G122302
	GRMZM2G174799
	GRMZM2G339122
	GRMZM5G872070
	GRMZM2G052688
	GRMZM2G064640
	GRMZM2G069970
	GRMZM2G099352
	GRMZM2G100467
	GRMZM2G115245
	GRMZM2G125648
	GRMZM2G139349
	GRMZM2G139900
	GRMZM2G154267
	GRMZM6G791392
	GRMZM2G020438
	GRMZM2G113928
	GRMZM2G367008
	GRMZM2G058398
	AC212570.3_FG006
	GRMZM2G016930
	GRMZM2G050501
	GRMZM2G172956
	GRMZM5G868062
	GRMZM2G138511
	GRMZM2G013100
	GRMZM2G341747
	GRMZM2G029922
	GRMZM2G178215
	AC208327.4_FG003
	GRMZM2G003384
	GRMZM2G007080
	GRMZM2G009876
	GRMZM2G011253
	GRMZM2G011491
	GRMZM2G019325
	GRMZM2G034794
	GRMZM2G044800
	GRMZM2G047971
	GRMZM2G053652
	GRMZM2G054136
	GRMZM2G061735
	GRMZM2G061996
	GRMZM2G065868
	GRMZM2G081102
	GRMZM2G082365
	GRMZM2G084739
	GRMZM2G084757
	GRMZM2G085675
	GRMZM2G085932
	GRMZM2G086669
	GRMZM2G092719
	GRMZM2G095043
	GRMZM2G098305
	GRMZM2G102548
	GRMZM2G108981
	GRMZM2G110952
	GRMZM2G119890
	GRMZM2G121075
	GRMZM2G140602
	GRMZM2G141411
	GRMZM2G143330
	GRMZM2G145280
	GRMZM2G146358
	GRMZM2G146761
	GRMZM2G150648
	GRMZM2G152111
	GRMZM2G152552
	GRMZM2G155437
	GRMZM2G163081
	GRMZM2G178341
	GRMZM2G180724
	GRMZM2G322413
	GRMZM2G390160
	GRMZM2G450937
	GRMZM5G851698
	GRMZM5G872417
	GRMZM5G898314
	GRMZM6G591706
	GRMZM2G007025
	GRMZM2G103544
	GRMZM2G119714
	GRMZM2G125642
	GRMZM2G380184
	GRMZM2G016817
	GRMZM2G016370
	GRMZM2G007734
	GRMZM2G073581
	GRMZM2G092627
	GRMZM2G312974
	GRMZM2G321753
	GRMZM2G326677
	GRMZM2G349554
	GRMZM2G385182
	GRMZM2G387890
	GRMZM2G394722
	GRMZM2G406043
	GRMZM2G466292
	GRMZM2G473310
	GRMZM2G477879
	GRMZM5G857351
	GRMZM2G156632
	AC187891.3_FG006
	AC233853.1_FG002
	GRMZM2G042867
	GRMZM2G061751
	GRMZM2G134552
	GRMZM2G354373
	GRMZM2G405185
	GRMZM2G425778
	GRMZM5G893117
	GRMZM2G140082
	GRMZM5G868355
	GRMZM2G019999
	GRMZM2G181151
	GRMZM2G025095
	GRMZM2G100629
	GRMZM2G372870
	GRMZM2G059453
	GRMZM2G416484
	AC203985.4_FG005
	GRMZM2G041238
	GRMZM2G057380
	GRMZM2G138128
	GRMZM2G327564
	GRMZM2G357296
	GRMZM5G884325
	GRMZM2G017520
	GRMZM2G068192
	GRMZM2G074262
	GRMZM2G127490
	GRMZM2G119783
	GRMZM2G145374
	GRMZM2G023755
	GRMZM2G027825
	GRMZM2G058450
	GRMZM2G015902
	AC194914.3_FG002
	GRMZM2G343157
	GRMZM2G096247
	GRMZM2G109814
	GRMZM2G176056
	GRMZM5G885329
	GRMZM2G003682
	GRMZM2G165099
	GRMZM2G470422
	GRMZM2G092325
	GRMZM2G071042
	GRMZM2G014902
	GRMZM2G143718
	GRMZM2G151319
	GRMZM2G060554
	GRMZM2G125832
	GRMZM2G116151
	GRMZM2G165272
	GRMZM2G084005
	GRMZM2G038490
	GRMZM2G366392
	GRMZM2G147709
	GRMZM2G169773
	GRMZM5G845366
	GRMZM2G008501
	GRMZM2G386228
	AC183932.3_FG007
	GRMZM2G039600
	GRMZM2G163277
	GRMZM2G177771
	GRMZM2G181158
	GRMZM2G351018
	GRMZM2G380361
	GRMZM2G403562
	GRMZM2G429169
	AC190915.3_FG007
	AC190999.2_FG004
	AC196278.2_FG003
	AC196278.2_FG004
	AC197672.3_FG002
	AC209877.3_FG002
	AC225555.3_FG005
	GRMZM2G006452
	GRMZM2G010085
	GRMZM2G011631
	GRMZM2G014612
	GRMZM2G015277
	GRMZM2G019621
	GRMZM2G021270
	GRMZM2G023313
	GRMZM2G030528
	GRMZM2G032209
	GRMZM2G036619
	GRMZM2G040945
	GRMZM2G041125
	GRMZM2G061485
	GRMZM2G062084
	GRMZM2G063737
	GRMZM2G064145
	GRMZM2G067436
	GRMZM2G071025
	GRMZM2G071304
	GRMZM2G074818
	GRMZM2G080314
	GRMZM2G083138
	GRMZM2G085409
	GRMZM2G086934
	GRMZM2G088014
	GRMZM2G091069
	GRMZM2G091511
	GRMZM2G093217
	GRMZM2G096920
	GRMZM2G100473
	GRMZM2G100732
	GRMZM2G110212
	GRMZM2G114315
	GRMZM2G121543
	GRMZM2G141208
	GRMZM2G148211
	GRMZM2G149802
	GRMZM2G152007
	GRMZM2G169642
	GRMZM2G177165
	GRMZM2G178106
	GRMZM2G300624
	GRMZM2G309368
	GRMZM2G326328
	GRMZM2G331154
	GRMZM2G356142
	GRMZM2G372200
	GRMZM2G383623
	GRMZM2G394962
	GRMZM2G402584
	GRMZM2G414141
	GRMZM2G426847
	GRMZM2G430680
	GRMZM2G437859
	GRMZM2G457381
	GRMZM2G461447
	GRMZM2G470048
	GRMZM2G470307
	GRMZM2G495626
	GRMZM2G531738
	GRMZM2G571844
	GRMZM5G824964
	GRMZM5G831712
	GRMZM6G314950
	GRMZM2G021530
	GRMZM2G038512
	GRMZM2G043983
	GRMZM2G051541
	GRMZM2G070271
	GRMZM2G151285
	GRMZM2G161641
	GRMZM2G397261
	GRMZM5G810727
	GRMZM2G042231
	GRMZM2G066575
	GRMZM2G075320
	GRMZM2G103079
	GRMZM2G140500
	GRMZM2G424582
	GRMZM2G441565
	GRMZM5G828139
	GRMZM5G893848
	GRMZM5G895175
	GRMZM2G306771
	GRMZM2G035103
	GRMZM2G083894
	GRMZM2G336533
	GRMZM5G838098
	GRMZM5G876379
	AC205703.4_FG010
	GRMZM2G388253
	GRMZM2G440943
	GRMZM2G473138
	GRMZM2G475362
	GRMZM2G471089
	GRMZM2G002948
	GRMZM2G021885
	GRMZM2G044550
	GRMZM2G046676
	GRMZM2G050741
	GRMZM2G065423
	GRMZM2G107737
	GRMZM2G151826
	GRMZM2G152028
	GRMZM2G162445
	GRMZM2G164696
	GRMZM2G363474
	GRMZM2G418258
	GRMZM2G432050
	GRMZM2G445958
	GRMZM2G464011
	GRMZM5G869469
	GRMZM2G139712
	GRMZM2G157462
	GRMZM2G020920
	GRMZM2G060213
	GRMZM2G084547
	GRMZM2G132936
	GRMZM2G359333
	GRMZM5G812860
	GRMZM2G080937
	GRMZM2G018946
	GRMZM2G111451
	GRMZM2G163200
	GRMZM2G443265
	AC204359.3_FG005
	GRMZM2G014836
	GRMZM2G118214
	GRMZM2G009544
	GRMZM2G011553
	GRMZM2G026174
	GRMZM2G067171
	GRMZM2G104638
	GRMZM2G435589
	GRMZM2G099253
	GRMZM2G060544
	GRMZM2G073044
	GRMZM2G009968
	GRMZM2G111143
	GRMZM2G118825
	GRMZM2G157422
	GRMZM5G852338
	GRMZM6G332242
	GRMZM2G094892
	GRMZM2G031591
	GRMZM2G027991
	AC194264.3_FG006
	AC203048.3_FG001
	GRMZM2G003648
	GRMZM2G053588
	GRMZM2G058970
	GRMZM2G098078
	GRMZM2G099187
	GRMZM2G321420
	GRMZM2G385413
	GRMZM2G411940
	GRMZM2G563732
	GRMZM5G827026
	GRMZM5G828278
	GRMZM2G481163
	GRMZM2G052720
	GRMZM2G320827
	GRMZM2G450833
	GRMZM2G169694
	GRMZM2G047422
	GRMZM2G323387
	GRMZM2G380432
	GRMZM2G392125
	GRMZM2G030805
	GRMZM2G033876
	GRMZM2G089406
	GRMZM2G015073
	GRMZM2G027932
	GRMZM2G041842
	GRMZM2G153797
	GRMZM2G162184
	GRMZM2G172427
	GRMZM2G428242
	GRMZM2G467169
	AC206901.3_FG005
	GRMZM2G037189
	GRMZM2G162396
	GRMZM2G138230
	GRMZM2G018760
	GRMZM2G020104
	GRMZM2G031504
	GRMZM2G033634
	GRMZM2G050126
	GRMZM2G057630
	GRMZM2G060800
	GRMZM2G061156
	GRMZM2G077655
	GRMZM2G099767
	GRMZM2G100758
	GRMZM2G119521
	GRMZM2G128215
	GRMZM2G310453
	GRMZM2G327059
	GRMZM2G362312
	GRMZM2G435445
	GRMZM2G449019
	GRMZM2G478568
	GRMZM5G857641
	AC198490.3_FG003
	GRMZM2G021483
	GRMZM2G075628
	GRMZM5G889418
	GRMZM2G004087
	GRMZM2G045128
	GRMZM2G159357
	GRMZM2G303105
	GRMZM2G329952
	GRMZM2G331105
	GRMZM2G366020
	GRMZM2G367023
	GRMZM2G376829
	GRMZM2G380777
	GRMZM2G401769
	GRMZM2G426483
	GRMZM5G859220
	AC213463.3_FG004
	GRMZM2G000093
	GRMZM2G001114
	GRMZM2G019586
	GRMZM2G022206
	GRMZM2G027867
	GRMZM2G029223
	GRMZM2G044989
	GRMZM2G051894
	GRMZM2G055968
	GRMZM2G059010
	GRMZM2G061728
	GRMZM2G070422
	GRMZM2G075780
	GRMZM2G075978
	GRMZM2G089556
	GRMZM2G091168
	GRMZM2G095865
	GRMZM2G097032
	GRMZM2G100639
	GRMZM2G101390
	GRMZM2G107645
	GRMZM2G107689
	GRMZM2G108712
	GRMZM2G113652
	GRMZM2G115998
	GRMZM2G123920
	GRMZM2G128426
	GRMZM2G128918
	GRMZM2G130351
	GRMZM2G132371
	GRMZM2G132686
	GRMZM2G136219
	GRMZM2G138840
	GRMZM2G141472
	GRMZM2G142620
	GRMZM2G145662
	GRMZM2G158293
	GRMZM2G165755
	GRMZM2G166684
	GRMZM2G168386
	GRMZM2G179424
	GRMZM2G180027
	GRMZM2G300709
	GRMZM2G300945
	GRMZM2G304362
	GRMZM2G305080
	GRMZM2G306348
	GRMZM2G315594
	GRMZM2G320689
	GRMZM2G322090
	GRMZM2G326227
	GRMZM2G334041
	GRMZM2G340527
	GRMZM2G347402
	GRMZM2G351304
	GRMZM2G421513
	GRMZM2G453879
	GRMZM2G461278
	GRMZM2G461936
	GRMZM2G470438
	GRMZM2G480480
	GRMZM5G804783
	GRMZM5G809078
	GRMZM5G825512
	GRMZM5G832300
	GRMZM5G839416
	GRMZM5G857379
	GRMZM5G877336
	GRMZM6G790713
	GRMZM2G132504
	AC234164.1_FG004
	GRMZM2G012224
	GRMZM2G114276
	GRMZM2G176270
	GRMZM2G180870
	GRMZM2G331566
	GRMZM5G864735
	GRMZM2G012220
	GRMZM2G026839
	GRMZM2G074377
	GRMZM2G077842
	GRMZM2G086946
	GRMZM2G119850
	GRMZM2G123440
	GRMZM2G138125
	GRMZM2G145772
	GRMZM2G317487
	GRMZM2G327032
	GRMZM2G339151
	GRMZM2G432738
	GRMZM2G440916
	GRMZM2G450055
	GRMZM2G451231
	GRMZM2G030228
	GRMZM2G059021
	GRMZM2G165208
	GRMZM2G443340
	GRMZM5G808811
	GRMZM6G820695
	GRMZM2G021921
	GRMZM2G056661
	GRMZM2G060001
	GRMZM2G106766
	GRMZM2G107987
	GRMZM2G158627
	GRMZM2G168629
	GRMZM2G333916
	GRMZM2G342895
	GRMZM2G395736
	GRMZM2G418232
	GRMZM2G445783
	GRMZM2G457415
	GRMZM2G504906
	GRMZM2G166694
	GRMZM2G438602
	GRMZM5G850607
	GRMZM5G865579
	GRMZM2G117942
	GRMZM2G146380
	GRMZM2G170017
	GRMZM2G046849
	GRMZM2G081175
	GRMZM2G081671
	GRMZM2G165044
	GRMZM2G426046
	GRMZM2G159047
	GRMZM2G324863
	GRMZM2G008250
	GRMZM2G008539
	GRMZM2G050450
	GRMZM2G152739
	GRMZM2G333049
	GRMZM5G898290
	GRMZM2G011219
	GRMZM2G117108
	GRMZM2G119393
	GRMZM2G412492
	GRMZM2G415433
	GRMZM2G439339
	GRMZM2G110306
	GRMZM2G144172
	GRMZM2G057437
	GRMZM2G004828
	GRMZM2G401883
	GRMZM2G137009
	GRMZM2G015190
	GRMZM2G074572
	GRMZM2G087619
	GRMZM2G425747
	GRMZM2G435541
	GRMZM2G000339
	GRMZM2G075315
