# Supplementary material for: Distinct tissue-specific transcriptional regulation revealed by gene regulatory networks in maize
Source: BMC Plant Biol. 2018 Jun 7;18:111. doi: 10.1186/s12870-018-1329-y (PMC6040155; doi:10.1186/s12870-018-1329-y)
Supplement: Supplementary file 6 — GO enrichment analysis for 1657 conserved targets in four tissue GRNs. (XLSX 22 kb) [file 12870_2018_1329_MOESM6_ESM.xlsx]

## Sheet: Sheet1
Additional file 6. GO enrichment analysis for 1657 conserved targets in four tissue GRNs.
use moderate cutoff
term ID	GO name	p-value	Number of term genes	Number of query genes	Number of Common genes	Precison	Recall	GO type	GO depth	Gene list
GO:0051276	chromosome organization	1.26e-43	456	1218	113	0.093	0.248	BP	1	GRMZM2G121221,GRMZM2G095865,GRMZM2G025592,GRMZM2G149178,GRMZM2G047143,GRMZM2G571844,GRMZM2G059010,GRMZM2G473138,GRMZM2G306348,GRMZM2G179005,GRMZM5G883764,GRMZM2G152007,GRMZM2G064503,GRMZM2G448927,GRMZM2G034828,GRMZM2G093217,GRMZM2G450920,GRMZM2G120674,GRMZM2G107645,GRMZM2G107689,GRMZM2G171248,GRMZM2G071025,GRMZM2G009544,GRMZM2G068193,GRMZM2G065205,GRMZM2G124532,GRMZM2G470438,GRMZM2G056231,GRMZM2G…
GO:0034645	cellular macromolecule biosynthetic process	1.23e-44	3505	1218	371	0.305	0.106	BP	1	GRMZM2G026216,GRMZM2G148098,GRMZM2G011219,GRMZM2G553379,GRMZM2G130544,GRMZM2G007695,GRMZM2G110952,GRMZM2G125271,GRMZM2G075630,GRMZM2G101675,GRMZM2G025592,GRMZM2G073581,GRMZM2G125585,GRMZM2G301485,GRMZM5G850607,GRMZM2G032564,GRMZM2G474769,GRMZM2G173321,GRMZM2G059010,GRMZM2G003732,GRMZM2G127379,GRMZM2G326066,GRMZM2G019325,GRMZM2G438202,GRMZM2G173429,GRMZM2G306348,GRMZM2G079490,GRMZM2G130351,GRMZM2G…
GO:0007051	spindle organization	5.08e-08	30	1218	14	0.011	0.467	BP	1	GRMZM2G100478,GRMZM2G074818,GRMZM2G091543,GRMZM5G878541,GRMZM2G300624,GRMZM2G002147,GRMZM2G154904,GRMZM2G102944,GRMZM2G100473,GRMZM2G325783,GRMZM2G436981,GRMZM5G821639,GRMZM2G062524,GRMZM2G305124
GO:0006974	cellular response to DNA damage stimulus	1.09e-05	279	1218	39	0.032	0.14	BP	1	GRMZM2G425986,GRMZM2G059010,GRMZM2G015886,GRMZM2G044762,GRMZM2G133986,GRMZM2G071304,GRMZM2G098714,GRMZM2G470438,GRMZM5G878541,GRMZM2G324863,GRMZM2G108712,GRMZM2G015190,GRMZM2G056867,GRMZM2G300624,GRMZM2G082384,GRMZM2G021921,GRMZM2G395736,GRMZM2G069856,GRMZM2G052688,GRMZM2G457381,GRMZM5G831712,GRMZM2G086934,GRMZM2G140051,GRMZM2G121543,GRMZM2G069025,GRMZM2G096920,GRMZM5G804783,GRMZM2G110212,GRMZM2G…
GO:0009908	flower development	1.81e-07	330	1218	47	0.039	0.142	BP	1	GRMZM2G059010,GRMZM2G473138,GRMZM2G425778,GRMZM2G466394,GRMZM2G024668,GRMZM2G450920,GRMZM2G120674,GRMZM2G171248,GRMZM2G423337,GRMZM2G315375,GRMZM2G470438,GRMZM2G078198,GRMZM2G122811,GRMZM2G126552,GRMZM2G169927,GRMZM2G168629,GRMZM2G300624,GRMZM2G111451,GRMZM2G067702,GRMZM2G011491,GRMZM2G082384,GRMZM2G074377,GRMZM2G480903,GRMZM2G104843,GRMZM2G022206,GRMZM2G102944,GRMZM5G831712,GRMZM2G138125,GRMZM2G…
GO:0051567	histone H3-K9 methylation	1.04e-21	55	1218	30	0.025	0.545	BP	1	GRMZM2G025592,GRMZM2G059010,GRMZM2G306348,GRMZM2G034828,GRMZM2G171248,GRMZM2G071025,GRMZM2G470438,GRMZM5G878541,GRMZM2G300624,GRMZM2G111451,GRMZM2G054380,GRMZM2G074377,GRMZM2G177165,GRMZM2G457381,GRMZM2G102944,GRMZM5G831712,GRMZM2G005310,GRMZM2G480480,GRMZM2G318849,GRMZM2G470048,GRMZM2G179424,GRMZM5G821639,GRMZM5G887077,GRMZM2G062524,GRMZM2G110212,GRMZM2G158526,GRMZM2G107737,GRMZM2G176270,GRMZM2G…
GO:0048453	sepal formation	1.35e-05	20	1218	10	0.008	0.5	BP	1	GRMZM2G466394,GRMZM2G171248,GRMZM2G470438,GRMZM2G102944,GRMZM2G480480,GRMZM2G470048,GRMZM2G158526,GRMZM2G176270,GRMZM2G309368,GRMZM2G428242
GO:0006260	DNA replication	4.73e-38	224	1218	75	0.062	0.335	BP	1	GRMZM2G059010,GRMZM2G306348,GRMZM2G130351,GRMZM2G076128,GRMZM2G074818,GRMZM2G044317,GRMZM2G064503,GRMZM2G044762,GRMZM2G034828,GRMZM2G171248,GRMZM2G071304,GRMZM2G154267,GRMZM2G065205,GRMZM2G098714,GRMZM2G470438,GRMZM5G878541,AC196278.2_FG003,AC196278.2_FG004,GRMZM2G115245,GRMZM2G108712,GRMZM2G015190,GRMZM2G125648,GRMZM2G300624,GRMZM2G111451,GRMZM2G450055,GRMZM2G363408,GRMZM2G162445,GRMZM2G082384,G…
GO:0051726	regulation of cell cycle	2.84e-23	166	1218	51	0.042	0.307	BP	1	GRMZM2G047143,GRMZM2G059010,GRMZM2G061287,GRMZM2G074818,GRMZM2G152007,GRMZM2G064503,GRMZM2G034828,GRMZM2G091543,GRMZM2G037617,GRMZM2G107645,GRMZM2G107689,GRMZM2G171248,GRMZM2G068193,GRMZM2G470438,GRMZM5G878541,GRMZM2G324863,GRMZM5G869469,GRMZM2G300624,GRMZM2G111451,GRMZM2G034647,GRMZM2G082384,GRMZM2G005619,GRMZM2G154904,GRMZM2G021530,GRMZM2G102944,GRMZM5G831712,GRMZM2G112072,GRMZM2G138125,GRMZM2G…
GO:0007017	microtubule-based process	1.41e-22	262	1218	63	0.052	0.24	BP	1	GRMZM2G100478,GRMZM2G471186,GRMZM2G074818,GRMZM2G451231,GRMZM2G015886,GRMZM2G425778,GRMZM2G034828,GRMZM2G176047,GRMZM2G083475,GRMZM2G091543,GRMZM2G037617,GRMZM2G107645,GRMZM2G107689,GRMZM2G177867,GRMZM2G171248,GRMZM2G320689,GRMZM2G092232,GRMZM2G164696,GRMZM5G878541,GRMZM2G315594,GRMZM2G033785,GRMZM2G300624,GRMZM2G062084,GRMZM2G132371,GRMZM2G124883,GRMZM2G002147,GRMZM2G030284,GRMZM2G132686,GRMZM2G…
GO:0007049	cell cycle	1.41e-42	395	1218	104	0.085	0.263	BP	1	GRMZM2G100478,GRMZM2G025592,GRMZM2G047143,GRMZM2G571844,GRMZM2G059010,GRMZM5G866734,GRMZM2G061287,GRMZM2G074818,GRMZM2G015886,GRMZM2G152007,GRMZM2G064503,GRMZM2G034828,GRMZM2G020974,GRMZM2G133986,GRMZM2G093217,GRMZM2G091511,GRMZM2G091543,GRMZM2G590033,GRMZM2G123920,GRMZM2G450920,GRMZM2G037617,GRMZM2G107645,GRMZM2G107689,GRMZM2G171248,GRMZM2G068193,GRMZM2G326643,GRMZM2G470438,GRMZM5G878541,GRMZM2G…
GO:0048446	petal morphogenesis	2.47e-06	22	1218	11	0.009	0.5	BP	1	GRMZM2G466394,GRMZM2G171248,GRMZM2G470438,GRMZM2G480903,GRMZM2G102944,GRMZM2G480480,GRMZM2G470048,GRMZM2G158526,GRMZM2G176270,GRMZM2G309368,GRMZM2G428242
GO:0007018	microtubule-based movement	5.91e-15	91	1218	31	0.025	0.341	BP	1	GRMZM2G471186,GRMZM2G451231,GRMZM2G034828,GRMZM2G176047,GRMZM2G083475,GRMZM2G177867,GRMZM2G320689,GRMZM2G092232,GRMZM2G315594,GRMZM2G033785,GRMZM2G062084,GRMZM2G132371,GRMZM2G124883,GRMZM2G132686,GRMZM2G082384,GRMZM2G113652,GRMZM2G301194,GRMZM2G136838,GRMZM2G300709,GRMZM2G326227,GRMZM2G029223,GRMZM2G436981,GRMZM2G157616,GRMZM5G839416,GRMZM2G400223,GRMZM5G887077,GRMZM2G136219,GRMZM5G817395,GRMZM2G…
GO:0045859	regulation of protein kinase activity	0.00702	68	1218	14	0.011	0.206	BP	1	GRMZM2G061287,GRMZM2G091543,GRMZM2G034647,GRMZM2G005619,GRMZM2G154904,GRMZM2G021530,GRMZM2G138886,GRMZM2G178215,GRMZM2G100473,GRMZM2G325783,GRMZM2G073003,GRMZM2G073671,GRMZM2G363437,GRMZM2G017081
GO:0007059	chromosome segregation	3.05e-12	83	1218	27	0.022	0.325	BP	1	GRMZM2G047143,GRMZM2G571844,GRMZM2G152007,GRMZM2G020974,GRMZM2G093217,GRMZM2G037617,GRMZM2G107645,GRMZM2G107689,GRMZM2G470438,GRMZM5G869469,GRMZM2G300624,AC190999.2_FG004,GRMZM2G457381,GRMZM5G831712,GRMZM2G112072,GRMZM2G096184,GRMZM2G326328,GRMZM2G027867,GRMZM2G096920,GRMZM2G006452,GRMZM5G804783,GRMZM2G110212,GRMZM2G158526,GRMZM2G383623,GRMZM2G440916,GRMZM2G009913,GRMZM2G083138
GO:0051301	cell division	8.96e-35	213	1218	70	0.057	0.329	BP	1	GRMZM2G300945,GRMZM2G100478,GRMZM2G025592,GRMZM2G047143,GRMZM5G866734,GRMZM2G061287,GRMZM2G074818,GRMZM2G015886,GRMZM2G152007,GRMZM2G091511,GRMZM2G037617,GRMZM2G107645,GRMZM2G107689,GRMZM2G171248,GRMZM2G068193,GRMZM2G001895,GRMZM5G878541,GRMZM5G869469,GRMZM2G003988,GRMZM2G300624,GRMZM2G111451,GRMZM2G063192,GRMZM2G158034,GRMZM2G363408,GRMZM2G034647,GRMZM2G063737,GRMZM2G002147,GRMZM2G030284,GRMZM2G…
GO:0008283	cell proliferation	4.06e-14	90	1218	30	0.025	0.333	BP	1	GRMZM2G100478,GRMZM2G059010,GRMZM2G306348,GRMZM2G179005,GRMZM2G015886,GRMZM2G034828,GRMZM2G171248,GRMZM2G066274,GRMZM5G878541,GRMZM2G151230,GRMZM2G157019,GRMZM2G300624,GRMZM2G418258,GRMZM2G163081,GRMZM2G177596,GRMZM5G864735,GRMZM2G102944,GRMZM2G138125,GRMZM2G136838,GRMZM2G480480,GRMZM2G318849,GRMZM2G179424,GRMZM5G821639,GRMZM2G002830,GRMZM2G062524,GRMZM2G110212,GRMZM2G158526,GRMZM2G075637,GRMZM2G…
GO:0010070	zygote asymmetric cell division	0.00694	4	1218	4	0.003	1	BP	1	GRMZM2G025592,GRMZM2G005310,GRMZM2G333916,GRMZM2G334041
GO:0022626	cytosolic ribosome	1.02e-49	278	1218	95	0.078	0.342	CC	1	GRMZM2G026216,GRMZM2G130544,GRMZM2G007695,GRMZM2G110952,GRMZM2G125271,GRMZM2G101675,GRMZM2G032564,GRMZM2G326066,GRMZM2G019325,GRMZM2G010599,GRMZM2G099352,GRMZM2G178807,GRMZM2G178341,GRMZM2G135654,GRMZM2G092719,GRMZM2G092663,GRMZM2G090422,GRMZM2G152552,GRMZM2G107336,GRMZM2G124143,GRMZM2G171181,GRMZM2G177720,GRMZM2G181336,GRMZM2G102230,GRMZM2G011253,GRMZM2G117786,GRMZM2G157443,GRMZM2G152573,GRMZM2G…
GO:0043232	intracellular non-membrane-bounded organelle	7.71e-67	1534	1218	258	0.212	0.168	CC	1	GRMZM2G026216,GRMZM2G403149,GRMZM2G130544,GRMZM2G007695,GRMZM2G121221,GRMZM5G897976,GRMZM2G095865,GRMZM2G110952,GRMZM2G125271,GRMZM2G075630,GRMZM2G101675,GRMZM2G149178,GRMZM2G047143,GRMZM2G471186,GRMZM2G032564,GRMZM2G003732,GRMZM2G326066,GRMZM2G019325,GRMZM2G179005,GRMZM2G010599,GRMZM2G099352,GRMZM2G178807,GRMZM2G074818,GRMZM5G883764,GRMZM2G451231,GRMZM2G178341,GRMZM2G140602,GRMZM2G034828,GRMZM2G…
GO:0080008	Cul4-RING E3 ubiquitin ligase complex	0.0224	32	1218	9	0.007	0.281	CC	1	GRMZM2G167999,GRMZM2G590033,GRMZM2G029536,GRMZM2G126552,GRMZM2G050501,GRMZM2G143330,AC212570.3_FG006,GRMZM2G096051,GRMZM2G099758
GO:0005911	cell-cell junction	0.00205	98	1218	18	0.015	0.184	CC	1	GRMZM2G100478,GRMZM2G149178,GRMZM2G315375,GRMZM2G066274,GRMZM2G084195,GRMZM2G063896,GRMZM5G819523,GRMZM2G479684,GRMZM2G084819,GRMZM2G421279,GRMZM2G040689,GRMZM2G096184,GRMZM2G050501,AC196961.2_FG003,GRMZM2G072855,GRMZM2G090824,GRMZM2G440916,GRMZM2G026560
GO:0005874	microtubule	1.08e-14	149	1218	39	0.032	0.262	CC	1	GRMZM2G471186,GRMZM2G451231,GRMZM2G034828,GRMZM2G176047,GRMZM2G083475,GRMZM2G091543,GRMZM2G177867,GRMZM2G320689,GRMZM2G092232,GRMZM2G164696,GRMZM2G315594,GRMZM2G033785,GRMZM2G300624,GRMZM2G062084,GRMZM2G132371,GRMZM2G124883,GRMZM2G030284,GRMZM2G132686,GRMZM2G082384,GRMZM2G113652,GRMZM2G154904,GRMZM2G301194,GRMZM5G824964,GRMZM2G100473,GRMZM2G136838,GRMZM2G300709,GRMZM2G325783,GRMZM2G029223,GRMZM2G…
GO:0055044	symplast	0.00205	98	1218	18	0.015	0.184	CC	1	GRMZM2G100478,GRMZM2G149178,GRMZM2G315375,GRMZM2G066274,GRMZM2G084195,GRMZM2G063896,GRMZM5G819523,GRMZM2G479684,GRMZM2G084819,GRMZM2G421279,GRMZM2G040689,GRMZM2G096184,GRMZM2G050501,AC196961.2_FG003,GRMZM2G072855,GRMZM2G090824,GRMZM2G440916,GRMZM2G026560
GO:0005730	nucleolus	1.45e-29	413	1218	90	0.074	0.218	CC	1	GRMZM2G026216,GRMZM2G403149,GRMZM2G130544,GRMZM2G007695,GRMZM5G897976,GRMZM2G110952,GRMZM2G125271,GRMZM2G101675,GRMZM2G149178,GRMZM2G032564,GRMZM2G003732,GRMZM2G010599,GRMZM2G099352,GRMZM2G178807,GRMZM2G074818,GRMZM2G178341,GRMZM2G140602,GRMZM2G135654,GRMZM2G024668,GRMZM2G092663,GRMZM2G090422,GRMZM2G152552,GRMZM2G107336,GRMZM5G868062,GRMZM5G884325,GRMZM2G171181,GRMZM2G164696,GRMZM2G025356,GRMZM2G…
GO:0005634	nucleus	5.66e-34	2873	1218	302	0.248	0.105	CC	1	GRMZM2G026216,GRMZM2G403149,GRMZM2G148098,GRMZM2G553379,GRMZM2G130544,GRMZM2G007695,GRMZM2G121221,GRMZM5G897976,GRMZM2G095865,GRMZM2G110952,GRMZM2G125271,GRMZM2G101675,GRMZM2G025592,GRMZM2G301485,GRMZM2G149178,GRMZM2G047143,GRMZM2G032564,GRMZM2G173321,GRMZM2G059010,GRMZM2G003732,GRMZM2G473138,GRMZM2G127379,GRMZM2G438202,GRMZM2G061287,GRMZM2G166985,GRMZM2G179005,GRMZM2G010599,GRMZM2G099352,GRMZM2G…
GO:0043228	non-membrane-bounded organelle	7.71e-67	1534	1218	258	0.212	0.168	CC	1	GRMZM2G026216,GRMZM2G403149,GRMZM2G130544,GRMZM2G007695,GRMZM2G121221,GRMZM5G897976,GRMZM2G095865,GRMZM2G110952,GRMZM2G125271,GRMZM2G075630,GRMZM2G101675,GRMZM2G149178,GRMZM2G047143,GRMZM2G471186,GRMZM2G032564,GRMZM2G003732,GRMZM2G326066,GRMZM2G019325,GRMZM2G179005,GRMZM2G010599,GRMZM2G099352,GRMZM2G178807,GRMZM2G074818,GRMZM5G883764,GRMZM2G451231,GRMZM2G178341,GRMZM2G140602,GRMZM2G034828,GRMZM2G…
GO:0003896	DNA primase activity	0.00694	4	1218	4	0.003	1	MF	1	GRMZM2G130351,GRMZM2G044317,GRMZM5G809078,GRMZM6G314950
GO:0005524	ATP binding	0.0165	2745	1218	187	0.154	0.068	MF	1	GRMZM5G819464,GRMZM2G146041,GRMZM5G897976,GRMZM2G095865,GRMZM2G016477,GRMZM2G471186,GRMZM2G136283,GRMZM2G306348,GRMZM2G019621,GRMZM2G473385,AC197672.3_FG002,GRMZM2G438602,GRMZM2G451231,GRMZM2G022269,GRMZM2G056393,GRMZM2G015073,GRMZM2G034828,GRMZM2G024668,GRMZM2G461278,GRMZM2G176047,GRMZM2G083475,GRMZM2G135337,GRMZM2G401769,GRMZM2G093217,GRMZM5G818431,GRMZM2G059020,GRMZM2G037617,GRMZM2G107645,GRMZ…
GO:0003677	DNA binding	6.92e-20	2436	1218	235	0.193	0.096	MF	1	GRMZM2G146041,GRMZM2G148098,GRMZM2G553379,GRMZM2G121221,GRMZM2G095865,GRMZM2G025592,GRMZM2G301485,GRMZM2G149178,AC206901.3_FG005,GRMZM2G119823,GRMZM2G111138,GRMZM2G127490,GRMZM2G474769,GRMZM2G173321,GRMZM2G059010,GRMZM2G159119,GRMZM2G127379,GRMZM5G866734,GRMZM2G438202,GRMZM2G179005,GRMZM2G042895,GRMZM2G020054,GRMZM5G883764,GRMZM2G118214,GRMZM2G016370,GRMZM2G003489,GRMZM2G113928,GRMZM2G010871,GRMZ…
GO:0003774	motor activity	5.98e-19	110	1218	38	0.031	0.345	MF	1	GRMZM2G471186,GRMZM2G451231,GRMZM2G034828,GRMZM2G176047,GRMZM2G083475,GRMZM2G177867,GRMZM2G320689,GRMZM2G092232,GRMZM2G315594,GRMZM2G033785,GRMZM2G062084,GRMZM2G132371,GRMZM2G124883,GRMZM2G058155,GRMZM2G132686,GRMZM2G082384,GRMZM2G113652,GRMZM2G301194,GRMZM2G136838,GRMZM2G300709,GRMZM2G057380,GRMZM2G326227,GRMZM2G029223,GRMZM2G436981,AC204070.3_FG004,GRMZM2G139712,GRMZM2G157616,GRMZM5G839416,GRMZ…
GO:0003735	structural constituent of ribosome	2.75e-34	627	1218	120	0.099	0.191	MF	1	GRMZM2G026216,GRMZM2G130544,GRMZM2G007695,GRMZM2G110952,GRMZM2G125271,GRMZM2G043903,GRMZM2G075630,GRMZM2G101675,GRMZM2G032564,GRMZM2G326066,GRMZM2G019325,GRMZM2G010599,GRMZM2G099352,GRMZM2G178341,GRMZM2G004057,GRMZM2G086669,GRMZM2G154487,GRMZM2G092719,GRMZM2G045921,GRMZM2G092663,GRMZM2G090422,GRMZM2G152552,GRMZM2G124143,GRMZM2G171181,GRMZM2G063700,GRMZM2G177720,GRMZM2G181336,GRMZM2G102230,GRMZM2G…
GO:0016779	nucleotidyltransferase activity	0.0165	241	1218	29	0.024	0.12	MF	1	GRMZM2G059010,GRMZM2G130351,GRMZM2G093950,GRMZM2G044317,GRMZM2G068024,GRMZM2G113928,GRMZM2G028132,GRMZM2G154267,GRMZM2G025356,AC196278.2_FG003,AC196278.2_FG004,GRMZM2G115245,GRMZM2G119393,GRMZM2G153797,GRMZM2G049329,GRMZM2G138407,GRMZM2G029833,GRMZM2G044989,GRMZM2G099183,GRMZM2G051896,GRMZM2G167338,GRMZM2G381395,GRMZM5G809078,GRMZM2G149802,GRMZM2G385182,AC213050.3_FG001,GRMZM2G426847,GRMZM2G01163…
GO:0019901	protein kinase binding	0.0115	37	1218	10	0.008	0.27	MF	1	GRMZM2G061287,GRMZM2G034647,GRMZM2G005619,GRMZM2G021530,GRMZM2G138886,GRMZM2G178215,GRMZM2G073003,GRMZM2G073671,GRMZM2G363437,GRMZM2G017081
GO:0035173	histone kinase activity	0.0333	5	1218	4	0.003	0.8	MF	1	GRMZM2G107645,GRMZM2G107689,GRMZM2G102944,GRMZM2G132116
