# Supplementary material for: Distinct tissue-specific transcriptional regulation revealed by gene regulatory networks in maize
Source: BMC Plant Biol. 2018 Jun 7;18:111. doi: 10.1186/s12870-018-1329-y (PMC6040155; doi:10.1186/s12870-018-1329-y)
Supplement: Supplementary file 7 — GO enrichment analysis for KN1, FEA4 and O2 targets in four tissue GRNs. (XLSX 19 kb) [file 12870_2018_1329_MOESM7_ESM.xlsx]

## Sheet: Sheet1
Additional file 7. GO enrichment analysis for KN1, FEA4 and O2 targets in four tissue GRNs.
Gene	Tissue	term ID	GO name	p-value	Number of term genes	Number of query genes	Number of Common genes	Precison	Recall	GO type	GO depth	Gene list
KN1	SAM	GO:0044767	single-organism developmental process	0.0313	1492	561	60	0.107	0.04	BP	1	GRMZM2G005633,GRMZM2G082271,GRMZM2G009323,GRMZM2G016939,GRMZM2G368886,GRMZM2G036765,GRMZM2G469551,GRMZM5G804575,GRMZM2G430522,GRMZM2G476637,GRMZM2G129413,GRMZM2G132794,GRMZM2G320325,GRMZM2G164974,GRMZM2G072569,GRMZM2G109056,GRMZM2G423337,GRMZM2G017237,GRMZM2G131683,GRMZM2G039238,GRMZM5G892991,GRMZM2G038598,GRMZM5G854613,GRMZM2G104783,GRMZM2G007953,GRMZM2G168365,AC207890.3_FG002,GRMZM2G060886,GRMZ…
KN1	SAM	GO:0048367	shoot system development	0.0131	540	561	30	0.053	0.056	BP	2	GRMZM2G082271,GRMZM2G016939,GRMZM2G430522,GRMZM2G476637,GRMZM2G132794,GRMZM2G320325,GRMZM2G072569,GRMZM2G423337,GRMZM2G017237,GRMZM2G131683,GRMZM5G854613,GRMZM2G168365,GRMZM2G107101,GRMZM2G449496,GRMZM2G083759,GRMZM2G174784,GRMZM2G025579,GRMZM5G815894,GRMZM2G178102,GRMZM2G037386,GRMZM5G844173,GRMZM2G045330,GRMZM2G133331,GRMZM2G329306,GRMZM2G017671,GRMZM2G046885,GRMZM2G079185,GRMZM2G377341,GRMZM2G…
KN1	SAM	GO:0048856	anatomical structure development	0.0379	1502	561	60	0.107	0.04	BP	1	GRMZM2G005633,GRMZM2G082271,GRMZM2G009323,GRMZM2G016939,GRMZM2G368886,GRMZM2G036765,GRMZM2G469551,GRMZM5G804575,GRMZM2G430522,GRMZM2G476637,GRMZM2G129413,GRMZM2G132794,GRMZM2G320325,GRMZM2G164974,GRMZM2G072569,GRMZM2G109056,GRMZM2G423337,GRMZM2G017237,GRMZM2G131683,GRMZM2G039238,GRMZM5G892991,GRMZM2G038598,GRMZM5G854613,GRMZM2G104783,GRMZM2G007953,GRMZM2G168365,AC207890.3_FG002,GRMZM2G060886,GRMZ…
KN1	SAM	GO:0071704	organic substance metabolic process	0.0118	10131	561	287	0.512	0.028	BP	1	GRMZM2G037792,GRMZM5G810727,GRMZM2G005633,GRMZM2G006736,GRMZM2G103287,GRMZM2G700208,GRMZM2G082271,GRMZM2G043776,GRMZM2G009323,GRMZM5G822829,GRMZM2G016939,GRMZM2G046583,GRMZM2G049681,GRMZM2G093858,GRMZM2G311316,GRMZM2G181227,GRMZM2G399183,GRMZM5G805685,GRMZM2G155935,GRMZM5G809195,GRMZM2G120657,GRMZM2G000743,GRMZM2G023110,GRMZM2G100448,GRMZM2G120085,GRMZM2G416120,GRMZM2G450825,GRMZM5G804575,GRMZM2G…
KN1	SAM	GO:0044238	primary metabolic process	0.00573	9635	561	277	0.494	0.029	BP	1	GRMZM2G037792,GRMZM5G810727,GRMZM2G005633,GRMZM2G006736,GRMZM2G103287,GRMZM2G700208,GRMZM2G082271,GRMZM2G043776,GRMZM2G009323,GRMZM2G016939,GRMZM2G046583,GRMZM2G049681,GRMZM2G093858,GRMZM2G311316,GRMZM2G181227,GRMZM2G399183,GRMZM5G805685,GRMZM2G155935,GRMZM5G809195,GRMZM2G120657,GRMZM2G000743,GRMZM2G023110,GRMZM2G100448,GRMZM2G120085,GRMZM2G416120,GRMZM2G450825,GRMZM5G804575,GRMZM2G430522,GRMZM2G…
KN1	SAM	GO:0042221	response to chemical	0.0449	1611	561	63	0.112	0.039	BP	1	GRMZM2G159393,GRMZM2G103287,GRMZM2G181192,GRMZM2G001500,GRMZM2G181227,GRMZM5G809195,GRMZM2G036765,GRMZM2G416120,GRMZM2G081158,GRMZM2G144744,GRMZM2G109056,GRMZM2G017237,GRMZM2G048129,GRMZM2G039238,GRMZM5G892991,GRMZM2G135877,GRMZM2G000823,GRMZM2G171702,GRMZM2G117971,GRMZM2G106424,GRMZM2G168365,AC207890.3_FG002,GRMZM2G070649,GRMZM2G117942,GRMZM2G060886,GRMZM2G477741,GRMZM2G380515,GRMZM2G083836,GRMZ…
KN1	SAM	GO:0005623	cell	0.011	9580	561	274	0.488	0.029	CC	1	GRMZM2G149335,GRMZM2G521844,GRMZM2G159950,GRMZM2G136494,GRMZM2G005633,GRMZM2G006736,GRMZM2G103287,GRMZM2G181192,GRMZM2G082271,GRMZM2G043776,GRMZM2G009323,GRMZM5G822829,GRMZM2G016939,GRMZM2G046583,GRMZM2G093858,GRMZM2G311316,GRMZM2G073860,GRMZM2G001500,GRMZM2G399183,GRMZM5G805685,GRMZM2G024389,GRMZM2G368886,GRMZM2G062357,GRMZM5G809195,GRMZM2G108115,GRMZM2G000743,GRMZM2G100448,GRMZM2G120085,GRMZM2G…
KN1	SAM	GO:0044464	cell part	0.011	9580	561	274	0.488	0.029	CC	2	GRMZM2G149335,GRMZM2G521844,GRMZM2G159950,GRMZM2G136494,GRMZM2G005633,GRMZM2G006736,GRMZM2G103287,GRMZM2G181192,GRMZM2G082271,GRMZM2G043776,GRMZM2G009323,GRMZM5G822829,GRMZM2G016939,GRMZM2G046583,GRMZM2G093858,GRMZM2G311316,GRMZM2G073860,GRMZM2G001500,GRMZM2G399183,GRMZM5G805685,GRMZM2G024389,GRMZM2G368886,GRMZM2G062357,GRMZM5G809195,GRMZM2G108115,GRMZM2G000743,GRMZM2G100448,GRMZM2G120085,GRMZM2G…
KN1	SAM	GO:0071944	cell periphery	1.11e-05	2187	561	93	0.166	0.043	CC	3	GRMZM2G005633,GRMZM2G103287,GRMZM2G181192,GRMZM2G016939,GRMZM2G093858,GRMZM2G073860,GRMZM2G368886,GRMZM2G120085,GRMZM2G083248,GRMZM2G036765,GRMZM2G416120,GRMZM2G450825,GRMZM5G804575,GRMZM2G172537,GRMZM2G072569,GRMZM2G041050,GRMZM2G039238,GRMZM2G163189,GRMZM5G866758,GRMZM2G121706,GRMZM2G000823,GRMZM2G374084,GRMZM5G854613,GRMZM2G171702,GRMZM2G006219,GRMZM2G029184,GRMZM2G007953,GRMZM2G166032,GRMZM2G…
KN1	SAM	GO:0005886	plasma membrane	8.65e-06	1794	561	81	0.144	0.045	CC	1	GRMZM2G005633,GRMZM2G103287,GRMZM2G181192,GRMZM2G016939,GRMZM2G093858,GRMZM2G083248,GRMZM2G036765,GRMZM2G416120,GRMZM2G450825,GRMZM5G804575,GRMZM2G172537,GRMZM2G072569,GRMZM2G041050,GRMZM2G039238,GRMZM2G163189,GRMZM5G866758,GRMZM2G121706,GRMZM2G000823,GRMZM2G374084,GRMZM2G171702,GRMZM2G006219,GRMZM2G029184,GRMZM2G007953,GRMZM2G106424,GRMZM2G168365,AC207890.3_FG002,GRMZM2G477741,GRMZM2G063069,GRMZ…
KN1	seed	GO:0099402	plant organ development	0.0329	483	751	33	0.044	0.068	BP	1	GRMZM2G358693,GRMZM2G132794,GRMZM2G063048,GRMZM2G320325,GRMZM2G165926,GRMZM2G019267,GRMZM2G131683,GRMZM2G038598,GRMZM2G027821,GRMZM2G378580,GRMZM2G168365,GRMZM2G005304,GRMZM2G060723,GRMZM2G082384,GRMZM2G015287,GRMZM2G083759,GRMZM2G152438,GRMZM2G067053,AC189879.3_FG003,GRMZM2G010649,GRMZM2G129354,GRMZM2G480480,GRMZM2G122296,GRMZM2G032132,GRMZM5G868222,GRMZM5G809695,GRMZM2G095144,GRMZM2G074267,GRMZ…
KN1	seed	GO:0071944	cell periphery	0.0227	2187	751	103	0.137	0.047	CC	1	GRMZM2G100478,GRMZM2G136895,GRMZM2G418644,GRMZM2G084491,GRMZM2G000710,GRMZM2G131939,GRMZM2G135199,GRMZM2G352415,GRMZM2G111642,GRMZM2G062289,GRMZM2G407249,GRMZM2G139878,GRMZM2G139852,GRMZM2G045781,GRMZM2G096486,GRMZM2G011559,GRMZM2G176209,GRMZM2G144387,GRMZM2G060943,GRMZM2G030850,GRMZM5G866758,GRMZM2G119850,GRMZM2G046274,GRMZM2G024099,GRMZM2G027821,GRMZM2G137236,GRMZM2G119426,GRMZM2G374088,GRMZM2G…
KN1	seed	GO:0005886	plasma membrane	0.0131	1794	751	89	0.119	0.05	CC	2	GRMZM2G100478,GRMZM2G084491,GRMZM2G000710,GRMZM2G131939,GRMZM2G135199,GRMZM2G352415,GRMZM2G111642,GRMZM2G062289,GRMZM2G407249,GRMZM2G139878,GRMZM2G139852,GRMZM2G045781,GRMZM2G096486,GRMZM2G011559,GRMZM2G176209,GRMZM2G144387,GRMZM2G060943,GRMZM2G030850,GRMZM5G866758,GRMZM2G119850,GRMZM2G046274,GRMZM2G027821,GRMZM2G137236,GRMZM2G119426,GRMZM2G374088,GRMZM2G363474,GRMZM2G171702,GRMZM2G111720,GRMZM2G…
FEA4	leaf	GO:0071824	protein-DNA complex subunit organization	0.0292	107	206	7	0.034	0.065	BP	1	GRMZM2G121221,GRMZM2G106133,AC212565.3_FG001,GRMZM2G305027,GRMZM2G130079,GRMZM2G072855,GRMZM2G130746
FEA4	leaf	GO:0034728	nucleosome organization	0.0189	100	206	7	0.034	0.07	BP	2	GRMZM2G121221,GRMZM2G106133,AC212565.3_FG001,GRMZM2G305027,GRMZM2G130079,GRMZM2G072855,GRMZM2G130746
FEA4	leaf	GO:0065004	protein-DNA complex assembly	0.0275	106	206	7	0.034	0.066	BP	1	GRMZM2G121221,GRMZM2G106133,AC212565.3_FG001,GRMZM2G305027,GRMZM2G130079,GRMZM2G072855,GRMZM2G130746
FEA4	leaf	GO:0006323	DNA packaging	0.0349	110	206	7	0.034	0.064	BP	1	GRMZM2G121221,GRMZM2G106133,AC212565.3_FG001,GRMZM2G305027,GRMZM2G130079,GRMZM2G072855,GRMZM2G130746
FEA4	leaf	GO:0006333	chromatin assembly or disassembly	0.0292	107	206	7	0.034	0.065	BP	1	GRMZM2G121221,GRMZM2G106133,AC212565.3_FG001,GRMZM2G305027,GRMZM2G130079,GRMZM2G072855,GRMZM2G130746
FEA4	leaf	GO:0031497	chromatin assembly	0.0201	101	206	7	0.034	0.069	BP	2	GRMZM2G121221,GRMZM2G106133,AC212565.3_FG001,GRMZM2G305027,GRMZM2G130079,GRMZM2G072855,GRMZM2G130746
FEA4	leaf	GO:0006334	nucleosome assembly	0.0177	99	206	7	0.034	0.071	BP	3	GRMZM2G121221,GRMZM2G106133,AC212565.3_FG001,GRMZM2G305027,GRMZM2G130079,GRMZM2G072855,GRMZM2G130746
FEA4	leaf	GO:0044815	DNA packaging complex	0.0349	110	206	7	0.034	0.064	CC	1	GRMZM2G121221,GRMZM2G106133,AC212565.3_FG001,GRMZM2G305027,GRMZM2G130079,GRMZM2G072855,GRMZM2G130746
FEA4	leaf	GO:0032993	protein-DNA complex	0.0438	114	206	7	0.034	0.061	CC	1	GRMZM2G121221,GRMZM2G106133,AC212565.3_FG001,GRMZM2G305027,GRMZM2G130079,GRMZM2G072855,GRMZM2G130746
FEA4	leaf	GO:0000786	nucleosome	0.0275	106	206	7	0.034	0.066	CC	2	GRMZM2G121221,GRMZM2G106133,AC212565.3_FG001,GRMZM2G305027,GRMZM2G130079,GRMZM2G072855,GRMZM2G130746
FEA4	leaf	GO:0009536	plastid	0.000429	1951	206	39	0.189	0.02	CC	1	GRMZM2G415491,GRMZM2G017647,GRMZM2G123719,GRMZM2G099729,GRMZM2G113093,GRMZM2G124466,GRMZM2G027663,GRMZM2G027331,GRMZM2G320325,AC198418.3_FG005,GRMZM2G086750,GRMZM2G140432,GRMZM2G030299,GRMZM2G060470,GRMZM2G018375,AC212565.3_FG001,GRMZM5G884972,GRMZM2G081653,GRMZM2G107968,GRMZM2G130773,GRMZM2G180612,GRMZM2G004023,AC233899.1_FG002,GRMZM2G093254,GRMZM2G305027,GRMZM2G158835,GRMZM2G072855,GRMZM2G45495…
FEA4	leaf	GO:0009507	chloroplast	0.00246	1854	206	36	0.175	0.019	CC	2	GRMZM2G415491,GRMZM2G017647,GRMZM2G123719,GRMZM2G099729,GRMZM2G113093,GRMZM2G124466,GRMZM2G027663,GRMZM2G027331,GRMZM2G320325,AC198418.3_FG005,GRMZM2G086750,GRMZM2G140432,GRMZM2G030299,GRMZM2G060470,GRMZM2G018375,AC212565.3_FG001,GRMZM5G884972,GRMZM2G081653,GRMZM2G107968,GRMZM2G130773,GRMZM2G180612,GRMZM2G004023,GRMZM2G093254,GRMZM2G305027,GRMZM2G158835,GRMZM2G072855,GRMZM2G454952,GRMZM2G101617,G…
FEA4	leaf	GO:0009532	plastid stroma	0.0402	526	206	15	0.073	0.029	CC	1	GRMZM2G415491,GRMZM2G017647,GRMZM2G113093,GRMZM2G124466,GRMZM2G027663,GRMZM2G027331,GRMZM2G320325,AC198418.3_FG005,GRMZM2G140432,GRMZM2G018375,GRMZM2G107968,GRMZM2G158835,GRMZM2G101617,GRMZM5G856881,GRMZM2G099529
FEA4	leaf	GO:0009570	chloroplast stroma	0.0309	514	206	15	0.073	0.029	CC	2	GRMZM2G415491,GRMZM2G017647,GRMZM2G113093,GRMZM2G124466,GRMZM2G027663,GRMZM2G027331,GRMZM2G320325,AC198418.3_FG005,GRMZM2G140432,GRMZM2G018375,GRMZM2G107968,GRMZM2G158835,GRMZM2G101617,GRMZM5G856881,GRMZM2G099529
FEA4	root	GO:0016122	xanthophyll metabolic process	0.000739	13	37	3	0.081	0.231	BP	1	GRMZM2G164318,GRMZM2G382534,GRMZM2G121747
FEA4	root	GO:0016123	xanthophyll biosynthetic process	0.0374	7	37	2	0.054	0.286	BP	1	GRMZM2G164318,GRMZM2G382534
FEA4	root	GO:0009408	response to heat	0.00461	169	37	5	0.135	0.03	BP	1	GRMZM5G833699,GRMZM2G134917,GRMZM2G034157,GRMZM2G088242,GRMZM2G024718
FEA4	SAM	GO:0007033	vacuole organization	0.0268	26	344	5	0.015	0.192	BP	1	AC231747.1_FG001,GRMZM2G176735,GRMZM2G115750,GRMZM2G097434,GRMZM2G003734
FEA4	SAM	GO:0006487	protein N-linked glycosylation	0.0118	37	344	6	0.017	0.162	BP	1	GRMZM2G176735,GRMZM2G546081,GRMZM2G002492,GRMZM2G103721,GRMZM2G150201,GRMZM2G017835
FEA4	SAM	GO:0071944	cell periphery	0.0268	2187	344	55	0.16	0.025	CC	1	GRMZM2G135199,GRMZM5G804575,GRMZM2G368827,GRMZM2G172537,GRMZM2G012224,GRMZM2G023289,GRMZM2G115635,GRMZM2G060943,AC211390.3_FG001,GRMZM2G121706,GRMZM2G024099,GRMZM5G891266,GRMZM5G854613,GRMZM2G442148,GRMZM2G055643,GRMZM2G029184,GRMZM2G149184,GRMZM2G180021,GRMZM2G132903,GRMZM2G071339,AC209819.3_FG012,GRMZM2G147051,GRMZM2G023418,GRMZM2G112686,GRMZM2G393762,GRMZM2G087678,GRMZM2G073928,GRMZM2G046201,G…
O2	seed	GO:0045735	nutrient reservoir activity	6.31e-25	93	544	31	0.057	0.333	MF	1	AF546187.1_FG007,AF546187.1_FG001,GRMZM2G397687,GRMZM2G059620,GRMZM2G053120,GRMZM2G353272,GRMZM2G353268,GRMZM2G044152,GRMZM2G026939,GRMZM2G008913,GRMZM2G008341,GRMZM2G018193,GRMZM2G404459,GRMZM2G160739,GRMZM2G346897,GRMZM2G346895,GRMZM2G045387,GRMZM2G044625,GRMZM2G388461,GRMZM2G088441,GRMZM2G088365,GRMZM2G088273,GRMZM2G060429,GRMZM2G138727,GRMZM2G138689,AF546188.1_FG007,AF546188.1_FG006,AF546188.…
