# Supplementary material for: Distinct tissue-specific transcriptional regulation revealed by gene regulatory networks in maize
Source: BMC Plant Biol. 2018 Jun 7;18:111. doi: 10.1186/s12870-018-1329-y (PMC6040155; doi:10.1186/s12870-018-1329-y)
Supplement: Supplementary file 8 — Predicted TF target overlap with ChIP-Seq confirmed binding genes for KN1, FEA4 and O2. The leaf, root, SAM and seed refer to our tissue GRNs. “Protein” and “RNA” refer to protein GRN and RNA GRN from Walley et al. (2016) dataset. “Large network” used top 10 million edges in KN1, FEA4 and O2 networks. “Medium network” used top 1 million edges, while “Small network” used top 100,000 edges. “Atlas GRN medium” used top 1 million edges from Walley et al. (2016) dataset while “Atlas GRN small” used top 100,000 edges. (XLSX 13 kb) [file 12870_2018_1329_MOESM8_ESM.xlsx]

## Sheet: Sheet1
Additional file 8. Predicted TF target overlap with ChIP-Seq confirmed binding genes for KN1, FEA4 and O2. The leaf, root, SAM and seed refer to our tissue GRNs. "Protein" and "RNA" refer to protein GRN and RNA GRN from Walley et al (2016) dataset. "Large network" used top 10 million edges in KN1, FEA4 and O2 networks. "Medium network" used top 1 million edges, while "Small network" used top 100,…
In each cell, first number is the number of predicted targets and the second number if ChIP identified targets. The percentages are in parenthesis. NA means no prediction.
	Large network	KN1	FEA4	O2
	leaf	NA	5500 / 749 (13.62%)	NA
	root	NA	1569 / 255 (16.25%)	NA
	SAM	7962 / 1221 (15.34%)	5882 / 873 (14.84%)	NA
	seed	7237 / 1163 (16.07%)	2357 / 357 (15.15%)	8432 / 575 (6.82%)
	Medium network	KN1	FEA4	O2
	leaf	NA	283 / 55 (19.43%)	NA
	root	NA	55 / 11 (20%)	NA
	SAM	758 / 191 (25.20%)	501 / 119 (23.75%)	NA
	seed	1044 / 243 (23.28%)	28 / 5 (17.86%)	794 / 51 (6.42%)
	Small network	KN1	FEA4	O2
	leaf	NA	15 / 3 (20%)	NA
	root	NA	2 / NA	NA
	SAM	32 / 13 (40.63%)	18 / 5 (27.78%)	NA
	seed	94 / 34 (36.17%)	NA	95 / (7.37%)
	Atlas GRN medium	KN1	FEA4	O2
	protein only	258 / 72 (27.91%)	NA	1570 / 79 (5.03%)
	RNA only	181 / 46 (25.41%)	494 / 54 (10.93%)	484 / 20 (4.13%)
	Atlas GRN small	KN1	FEA4	O2
	protein only	21 / 11 (52.38%)	NA	616 / 32 (5.19%)
	RNA only	26 / 10 (38.46%)	24 / 1 (4.17%)	41 / 4 (9.76%)
