# Supplementary material for: Distinct tissue-specific transcriptional regulation revealed by gene regulatory networks in maize
Source: BMC Plant Biol. 2018 Jun 7;18:111. doi: 10.1186/s12870-018-1329-y (PMC6040155; doi:10.1186/s12870-018-1329-y)
Supplement: Supplementary file 11 — Predicted TF targets from top 1 million edges in each tissue. “max _tissue” means which tissue has the highest number of interactions. “CV” is the coefficient of variance. (XLSX 76 kb) [file 12870_2018_1329_MOESM11_ESM.xlsx]

## Sheet: TF_interaction_diff
Additional file 11. Predicted TF targets from top 1 million edges in each tissue. "max _tissue" means which tissue has the highest number of interactions. "CV" is the coefficient of variance.
geneID	leaf	root	SAM	seed	difference	max_tissue	CV
GRMZM2G043250	66	44	4191	116	4147	sam	186.376
GRMZM2G023872	43	92	27	2234	2207	seed	182.028
GRMZM2G117851	118	20	57	2481	2461	seed	180.669
GRMZM2G001592	28	24	25	844	820	seed	177.707
GRMZM2G126239	11	47	620	4	616	sam	176.105
GRMZM2G158117	214	72	3005	40	2965	sam	174.139
AC235534.1_FG007	27	56	34	1084	1057	seed	174.07
GRMZM2G553379	80	41	43	1472	1431	seed	173.324
GRMZM2G118690	19	13	674	47	661	sam	172.203
GRMZM2G165042	2916	47	30	288	2886	leaf	170.939
GRMZM2G172506	2396	22	135	141	2374	leaf	170.696
GRMZM2G160902	62	1595	98	39	1556	root	170.506
GRMZM2G104246	18	4	1333	159	1329	sam	169.134
GRMZM2G114461	36	77	1606	100	1570	sam	168.874
AC187157.4_FG005	42	749	42	16	733	root	168.689
GRMZM2G075122	16	1222	90	61	1206	root	168.167
GRMZM5G887276	683	36	55	5	678	leaf	167.472
AC199782.5_FG003	51	610	29	6	604	root	167.383
GRMZM2G145300	104	229	4939	390	4835	sam	166.154
GRMZM2G089361	1974	20	185	93	1954	leaf	165.451
GRMZM2G462417	21	12	997	122	985	sam	165.031
GRMZM2G433557	1547	31	55	157	1516	leaf	164.253
GRMZM2G152862	40	42	122	1285	1245	seed	163.787
GRMZM2G163641	1058	6	49	118	1052	leaf	163.214
GRMZM2G386163	8	909	51	94	901	root	162.122
GRMZM2G171365	167	149	24	1987	1963	seed	161.408
GRMZM2G126018	765	28	34	71	737	leaf	160.728
GRMZM2G082264	21	7	1048	163	1041	sam	160.512
GRMZM2G113016	169	113	2873	220	2760	sam	160.419
GRMZM2G057753	19	689	31	72	670	root	160.276
GRMZM2G070865	12	31	152	1061	1049	seed	159.823
GRMZM5G885329	217	59	1918	70	1859	sam	159.754
GRMZM2G155954	44	264	166	2625	2581	seed	159.636
GRMZM2G048450	25	2224	316	79	2199	root	158.795
GRMZM2G060544	10	609	48	56	599	root	158.343
GRMZM2G070673	124	1695	61	134	1634	root	157.893
GRMZM2G060000	3404	95	163	411	3309	leaf	156.768
GRMZM2G028054	60	1217	163	20	1197	root	156.489
GRMZM2G003489	65	77	982	50	932	sam	156.434
GRMZM2G395850	110	1780	251	2	1778	root	155.995
GRMZM2G147716	139	101	73	1564	1491	seed	155.639
GRMZM2G073044	40	1045	79	92	1005	root	155.361
GRMZM2G346706	141	339	2810	95	2715	sam	155.207
GRMZM2G110153	36	80	38	749	713	seed	154.783
GRMZM2G056572	124	51	2337	320	2286	sam	154.226
GRMZM2G138340	40	19	140	925	906	seed	153.938
GRMZM2G077789	76	1562	222	40	1522	root	153.458
GRMZM2G135381	18	273	33	1431	1413	seed	153.103
GRMZM2G146020	15	1162	240	16	1147	root	152.459
GRMZM2G028438	82	1182	112	67	1115	root	151.856
AC212859.3_FG008	131	234	1710	23	1687	sam	151.576
GRMZM2G055257	1515	10	98	251	1505	leaf	150.424
GRMZM2G069486	39	25	128	817	792	seed	150.348
GRMZM2G069082	74	58	676	25	651	sam	150.06
GRMZM2G172297	209	6	163	1579	1573	seed	149.551
GRMZM2G070446	73	260	86	1729	1656	seed	148.832
GRMZM2G010290	54	1000	107	79	946	root	148.551
GRMZM2G311665	49	723	113	3460	3411	seed	148.344
AC233853.1_FG002	5	149	923	76	918	sam	148.215
GRMZM2G153454	45	25	63	540	515	seed	147.589
GRMZM2G088443	76	515	40	13	502	root	147.458
GRMZM2G137341	39	167	1068	65	1029	sam	146.959
GRMZM2G020928	80	101	161	1368	1288	seed	146.886
GRMZM2G127537	19	909	157	59	890	root	146.629
GRMZM2G033962	76	288	67	1656	1589	seed	146.245
GRMZM2G162739	262	2466	262	105	2361	root	146.118
GRMZM2G100593	30	7	163	732	725	seed	145.794
GRMZM2G004908	417	137	2877	199	2740	sam	145.287
GRMZM2G060485	334	35	91	1679	1644	seed	144.702
GRMZM2G038691	63	408	60	1909	1849	seed	144.471
GRMZM2G421212	1539	381	50	11	1528	leaf	144.444
GRMZM2G003715	229	59	106	1456	1397	seed	144.043
GRMZM2G433591	56	1578	99	277	1522	root	143.951
GRMZM2G033356	1555	39	300	100	1516	leaf	143.049
GRMZM2G056986	50	127	61	863	813	seed	142.89
GRMZM2G163200	216	202	1650	40	1610	sam	142.868
GRMZM2G175543	113	1531	320	8	1523	root	142.806
GRMZM2G143402	57	984	104	109	927	root	142.779
GRMZM2G057131	57	55	466	1961	1906	seed	142.583
GRMZM2G079632	106	1461	132	164	1355	root	142.549
GRMZM2G421256	32	59	693	102	661	sam	142.507
GRMZM2G006871	3531	26	818	197	3505	leaf	142.429
GRMZM2G159357	401	382	3098	87	3011	sam	142.272
GRMZM2G030744	393	48	54	1657	1609	seed	141.864
GRMZM2G171650	80	234	214	1874	1794	seed	141.84
GRMZM2G166035	433	118	74	2149	2075	seed	141.805
GRMZM2G409974	198	8	91	1006	998	seed	141.25
GRMZM2G038158	34	2226	440	185	2192	root	141.014
GRMZM2G171912	43	813	72	119	770	root	140.91
GRMZM2G170148	194	1635	143	130	1505	root	140.853
GRMZM5G834874	56	306	68	1439	1383	seed	140.82
GRMZM2G148333	58	1064	92	157	1006	root	140.798
GRMZM2G475017	72	20	354	1445	1425	seed	140.575
GRMZM2G151266	363	563	3761	168	3593	sam	140.54
GRMZM2G178998	260	20	1514	171	1494	sam	140.253
GRMZM2G380377	59	229	1174	67	1115	sam	139.598
GRMZM2G150262	42	121	2016	468	1974	sam	139.267
GRMZM2G010871	66	14	565	92	551	sam	138.885
GRMZM2G417597	65	1360	330	37	1323	root	138.877
GRMZM5G889719	86	142	800	18	782	sam	138.647
GRMZM2G074032	178	979	61	62	918	root	138.36
GRMZM2G177929	5	1399	14	478	1394	root	138.192
GRMZM2G008558	74	10	292	1148	1138	seed	137.897
GRMZM2G421033	84	2013	176	370	1929	root	137.624
GRMZM2G388148	3	296	69	1091	1088	seed	137.126
GRMZM5G803308	51	1894	317	234	1843	root	136.847
GRMZM2G058690	80	799	185	1	798	root	136.366
GRMZM2G123909	1650	177	217	129	1521	leaf	135.98
GRMZM2G179827	247	36	82	1098	1062	seed	135.749
GRMZM5G893117	602	125	40	34	568	leaf	135.35
GRMZM5G833032	502	89	37	1775	1738	seed	134.832
GRMZM2G158818	924	31	128	147	893	leaf	134.676
GRMZM5G866954	13	602	133	2091	2078	seed	134.591
GRMZM2G020150	177	1591	285	68	1523	root	134.407
GRMZM2G105834	166	1492	217	111	1381	root	133.953
GRMZM2G125777	144	15	159	935	920	seed	133.922
AC233850.1_FG005	1055	32	197	129	1023	leaf	133.817
GRMZM2G177229	145	93	1023	101	930	sam	133.796
GRMZM2G065896	3397	181	221	767	3216	leaf	133.793
GRMZM2G067624	290	4	126	1193	1189	seed	133.759
GRMZM2G117108	125	601	2366	107	2259	sam	133.658
GRMZM2G100176	3	723	217	47	720	root	133.397
GRMZM2G319187	20	59	188	754	734	seed	133.266
GRMZM2G142150	294	458	2613	138	2475	sam	133.087
GRMZM2G118453	747	37	159	64	710	leaf	132.785
GRMZM2G052544	146	125	2857	769	2732	sam	132.433
GRMZM2G162749	4188	248	608	580	3940	leaf	132.422
GRMZM2G048295	189	3230	435	489	3041	root	132.208
GRMZM2G346113	4083	67	285	1169	4016	leaf	132.077
GRMZM2G148056	264	18	78	976	958	seed	131.924
GRMZM2G100107	391	1999	114	197	1885	root	131.818
GRMZM2G047376	92	74	122	834	760	seed	131.74
GRMZM2G060918	22	1079	66	320	1057	root	131.662
GRMZM2G108892	171	823	57	64	766	root	131.503
GRMZM2G368909	348	69	115	1461	1392	seed	131.129
GRMZM2G176568	61	858	171	74	797	root	130.987
GRMZM2G138396	54	147	733	61	679	sam	130.891
GRMZM5G893976	52	992	261	58	940	root	130.565
GRMZM2G069009	163	342	176	1904	1741	seed	130.36
GRMZM2G111146	859	206	18	96	841	leaf	130.277
GRMZM2G003406	153	645	2706	204	2553	sam	130.14
GRMZM2G395549	135	82	196	1149	1067	seed	130.04
GRMZM2G127431	34	27	966	334	939	sam	129.619
GRMZM2G369472	50	298	1081	67	1031	sam	129.603
GRMZM2G390641	1274	321	129	34	1240	leaf	129.465
GRMZM2G159811	20	65	1911	734	1891	sam	129.184
GRMZM2G089406	305	73	2785	686	2712	sam	128.986
GRMZM2G013302	289	11	10	693	683	seed	128.711
GRMZM2G017429	575	8	40	186	567	leaf	128.701
GRMZM2G348909	1623	265	45	301	1578	leaf	128.672
GRMZM2G314882	957	17	49	332	940	leaf	128.649
GRMZM2G163291	103	322	216	1720	1617	seed	128.497
GRMZM2G416184	977	227	86	59	918	leaf	128.336
GRMZM2G080054	369	2	145	1288	1286	seed	128.177
GRMZM5G804893	3311	191	292	793	3120	leaf	127.896
GRMZM5G818643	284	212	154	1741	1587	seed	127.816
GRMZM2G056929	14	83	1060	2561	2547	seed	127.803
GRMZM2G005126	396	416	3306	423	2910	sam	127.48
GRMZM2G021339	224	1509	41	321	1468	root	127.353
GRMZM2G311316	10	8	2126	1030	2118	sam	127.327
GRMZM2G386674	72	1499	360	153	1427	root	127.29
GRMZM2G423833	24	452	228	1765	1741	seed	127.157
GRMZM2G156543	68	63	230	919	856	seed	127.124
AC200057.4_FG007	26	694	74	176	668	root	126.775
GRMZM2G153675	1115	9	466	39	1106	leaf	126.688
GRMZM2G038988	3734	513	451	458	3283	leaf	126.473
GRMZM2G035405	467	450	366	3361	2995	seed	126.385
GRMZM2G058479	112	180	1027	103	924	sam	126.297
GRMZM2G125522	24	192	1498	394	1474	sam	126.143
GRMZM2G148074	89	215	204	1309	1220	seed	126.07
GRMZM2G046885	554	36	101	1595	1559	seed	126.016
GRMZM2G024550	406	43	343	1971	1928	seed	125.671
GRMZM2G149958	345	48	2610	681	2562	sam	125.441
GRMZM2G126832	150	85	1236	257	1151	sam	125.155
GRMZM2G181605	39	1983	131	718	1944	root	124.767
GRMZM2G033413	76	747	112	2105	2029	seed	124.756
GRMZM2G360455	126	125	188	1112	987	seed	124.753
GRMZM2G125969	100	86	311	1210	1124	seed	124.713
GRMZM2G322672	55	1780	756	39	1741	root	124.655
GRMZM2G089850	9	718	186	106	709	root	124.514
GRMZM2G145554	48	205	91	839	791	seed	124.489
GRMZM2G058518	151	211	2480	674	2329	sam	124.302
GRMZM2G085427	404	155	2035	264	1880	sam	124.033
GRMZM2G130459	103	156	1416	324	1313	sam	123.673
GRMZM2G169316	7	182	95	658	651	seed	123.391
GRMZM2G142932	390	164	117	1606	1489	seed	123.209
GRMZM2G088524	408	2128	124	357	2004	root	122.524
GRMZM2G448607	83	2231	52	985	2179	root	122.313
GRMZM2G098800	59	16	533	164	517	sam	121.78
GRMZM2G140156	359	381	3231	615	2872	sam	121.63
GRMZM2G042756	48	295	880	60	832	sam	121.524
GRMZM2G139688	193	580	856	3789	3596	seed	121.493
GRMZM2G034113	9	251	70	700	691	seed	121.315
GRMZM5G853836	92	1681	355	279	1589	root	120.97
GRMZM2G008898	2602	93	44	1256	2558	leaf	120.823
GRMZM2G139024	154	1005	177	97	908	root	120.719
AC234203.1_FG011	56	9	197	550	541	seed	120.561
GRMZM2G052102	53	709	19	274	690	root	120.429
GRMZM2G350711	76	122	3003	1382	2927	sam	120.281
GRMZM2G110582	260	114	48	941	893	seed	120.28
GRMZM2G320549	620	52	153	1727	1675	seed	120.219
GRMZM2G004523	3198	848	222	353	2976	leaf	120.17
GRMZM2G048987	210	454	2864	584	2654	sam	120.017
GRMZM2G124524	105	152	93	812	719	seed	119.999
GRMZM2G062154	28	1644	564	189	1616	root	119.978
GRMZM2G024054	44	134	129	699	655	seed	119.753
GRMZM2G152661	74	496	116	1448	1374	seed	119.687
GRMZM5G882527	3215	84	584	786	3131	leaf	119.657
GRMZM2G024976	1036	128	97	2477	2380	seed	119.503
GRMZM2G106653	338	55	984	76	929	sam	119.311
AC206951.3_FG016	23	2057	103	1006	2034	root	119.258
GRMZM2G079123	980	88	26	369	954	leaf	119.165
GRMZM2G328438	15	210	266	1065	1050	seed	119.108
GRMZM2G426486	450	210	2425	413	2215	sam	118.815
GRMZM2G307588	2155	130	929	65	2090	leaf	118.696
GRMZM2G153233	12	678	72	253	666	root	118.547
GRMZM2G142718	557	1445	145	25	1420	root	118.425
GRMZM2G074824	40	12	648	298	636	sam	118.322
GRMZM2G175232	175	632	1655	25	1630	sam	118.314
GRMZM2G314546	276	1025	3833	461	3557	sam	118.234
GRMZM2G174347	97	2329	908	175	2232	root	117.923
GRMZM2G055180	342	1645	105	301	1540	root	117.92
GRMZM2G048403	911	110	98	2131	2033	seed	117.883
GRMZM2G463730	227	503	2675	475	2448	sam	117.878
GRMZM2G039187	2200	964	126	79	2121	leaf	117.813
GRMZM2G378580	155	1294	258	168	1139	root	117.775
GRMZM2G151444	231	95	753	33	720	sam	117.729
GRMZM2G116646	18	387	104	1000	982	seed	117.717
GRMZM2G428184	45	284	1148	2859	2814	seed	117.588
GRMZM2G074323	14	495	59	1008	994	seed	117.578
GRMZM2G047038	653	397	2750	213	2537	sam	117.458
GRMZM2G057529	43	555	56	1190	1147	seed	117.419
GRMZM2G174834	53	128	90	595	542	seed	117.406
GRMZM5G849788	201	666	2217	187	2030	sam	117.275
GRMZM5G823157	56	888	298	80	832	root	117.181
GRMZM2G041127	132	984	307	37	947	root	117.137
GRMZM2G466292	591	332	2586	269	2317	sam	116.799
GRMZM2G059562	55	48	668	226	620	sam	116.769
GRMZM2G001048	366	137	65	1170	1105	seed	116.651
GRMZM2G031963	412	12	1342	238	1330	sam	116.585
GRMZM2G148561	145	1060	142	198	918	root	116.48
GRMZM2G089501	3	764	184	187	761	root	116.36
GRMZM2G004531	1755	322	301	187	1568	leaf	116.158
GRMZM2G173534	151	34	1812	3221	3187	seed	116.049
GRMZM2G174917	308	1830	206	333	1624	root	115.918
GRMZM2G155980	35	167	1528	606	1493	sam	115.584
GRMZM2G023346	852	2282	208	120	2162	root	115.439
GRMZM2G170137	1430	275	185	209	1245	leaf	115.236
GRMZM2G438293	174	1576	270	295	1402	root	115.227
GRMZM2G005815	28	23	378	703	680	seed	115.054
GRMZM2G045748	577	9	38	941	932	seed	115.028
GRMZM2G443903	57	1425	200	461	1368	root	114.975
GRMZM2G171569	128	770	94	140	676	root	114.93
GRMZM2G174284	2593	60	331	970	2533	leaf	114.887
GRMZM2G005732	253	61	152	955	894	seed	114.694
GRMZM2G042278	26	941	1443	36	1417	sam	114.627
GRMZM2G129311	74	815	1866	146	1792	sam	114.508
GRMZM2G107565	171	113	693	52	641	sam	114.494
GRMZM2G370777	670	105	195	1868	1763	seed	114.325
GRMZM2G404973	140	1853	93	786	1760	root	114.216
AC203957.3_FG004	2680	433	369	472	2311	leaf	114.159
GRMZM5G813651	73	352	964	79	891	sam	114.096
GRMZM2G009478	31	1227	436	176	1196	root	114.082
GRMZM2G425798	477	1381	54	186	1327	root	113.96
GRMZM2G049159	114	39	601	143	562	sam	113.695
GRMZM2G094935	146	1261	275	189	1115	root	113.639
GRMZM2G178102	4275	162	720	1299	4113	leaf	113.614
GRMZM2G071907	200	1179	165	202	1014	root	113.469
GRMZM2G018398	16	74	1678	1094	1662	sam	113.271
GRMZM2G144109	530	1606	162	136	1470	root	113.214
GRMZM2G083347	850	2351	239	154	2197	root	113.161
GRMZM2G130149	265	1758	369	221	1537	root	113.143
GRMZM2G114850	2189	1590	76	12	2177	leaf	113.112
GRMZM2G037200	43	1141	500	104	1098	root	112.993
GRMZM2G103647	138	518	123	1485	1362	seed	112.959
GRMZM2G036837	87	234	1204	278	1117	sam	112.871
GRMZM2G012584	1032	394	3837	494	3443	sam	112.758
GRMZM2G035092	77	1099	94	427	1022	root	112.628
GRMZM2G108694	354	44	778	2186	2142	seed	112.565
GRMZM2G108228	2978	439	396	628	2582	leaf	112.519
GRMZM2G163813	27	1293	286	361	1266	root	112.455
GRMZM2G327189	121	792	289	19	773	root	112.388
GRMZM2G049229	52	1090	400	137	1038	root	112.15
GRMZM2G076272	2008	325	479	200	1808	leaf	112.14
GRMZM2G305582	59	453	534	2007	1948	seed	111.986
GRMZM2G047626	52	1654	704	186	1602	root	111.956
GRMZM2G020805	896	118	195	132	778	leaf	111.955
GRMZM2G081671	610	69	1761	266	1692	sam	111.866
GRMZM5G818101	143	95	1193	390	1098	sam	111.704
GRMZM2G106548	130	1876	623	240	1746	root	111.659
GRMZM2G126808	272	2233	268	602	1965	root	111.324
GRMZM2G067053	1813	264	53	692	1760	leaf	111.231
GRMZM2G041668	152	10	1177	538	1167	sam	111.224
GRMZM2G017349	804	24	23	1016	993	seed	111.213
GRMZM2G166946	177	637	126	31	606	root	111.105
GRMZM2G114873	149	816	205	65	751	root	111.102
GRMZM2G476637	453	342	68	1635	1567	seed	110.941
GRMZM2G532534	26	566	47	267	540	root	110.91
GRMZM2G134717	880	15	78	1320	1305	seed	110.725
GRMZM2G431156	138	1586	613	134	1452	root	110.651
GRMZM2G067910	19	188	109	580	561	seed	110.345
AC208201.3_FG002	114	231	835	91	744	sam	110.225
GRMZM2G093776	537	2326	646	71	2255	root	110.174
GRMZM2G030280	31	1940	79	2243	2212	seed	110.172
GRMZM2G149132	65	12	875	1205	1193	seed	110.171
GRMZM2G056099	3559	254	2167	65	3494	leaf	110.034
GRMZM2G447745	295	505	2600	539	2305	sam	109.899
GRMZM2G102497	77	1388	129	2283	2206	seed	109.891
GRMZM2G048582	10	1301	994	70	1291	root	109.818
GRMZM2G106673	1085	39	188	376	1046	leaf	109.718
GRMZM2G060216	38	2273	141	1520	2235	root	109.611
GRMZM2G052720	165	1783	884	67	1716	root	109.552
GRMZM2G136266	14	1295	372	333	1281	root	109.533
GRMZM2G161315	181	24	621	134	597	sam	109.326
GRMZM2G341747	230	613	2059	259	1829	sam	109.278
GRMZM5G845601	156	1915	165	794	1759	root	109.234
GRMZM2G147424	322	345	2977	947	2655	sam	109.201
GRMZM2G119261	2137	127	3014	96	2918	sam	109.193
GRMZM2G026742	167	47	1254	524	1207	sam	109.075
GRMZM2G478417	13	297	561	56	548	sam	108.992
GRMZM2G173943	196	1514	394	211	1318	root	108.849
AC234520.1_FG003	117	1307	379	208	1190	root	108.813
GRMZM2G017142	82	25	946	533	921	sam	108.723
GRMZM2G089244	28	21	526	333	505	sam	108.706
GRMZM2G148810	41	37	657	361	620	sam	108.412
GRMZM2G006416	343	134	225	1312	1178	seed	108.391
GRMZM5G805026	210	55	253	949	894	seed	108.349
GRMZM2G062391	43	80	566	194	523	sam	108.253
GRMZM2G006745	332	79	649	10	639	sam	108.248
GRMZM2G352159	112	1230	2528	255	2416	sam	108.087
GRMZM2G084173	31	781	609	27	754	root	107.977
GRMZM2G092409	57	517	111	1098	1041	seed	107.878
GRMZM2G481163	31	1854	369	686	1823	root	107.822
GRMZM2G428470	501	1996	341	230	1766	root	107.803
GRMZM2G050305	333	1485	269	192	1293	root	107.571
GRMZM2G379179	278	1707	301	328	1429	root	107.518
GRMZM2G101769	3772	326	559	1227	3446	leaf	107.465
GRMZM2G129288	12	1094	105	687	1082	root	107.418
GRMZM2G038066	46	9	750	658	741	sam	107.36
GRMZM2G039889	225	1846	622	196	1650	root	107.16
GRMZM2G001663	4112	1057	465	717	3647	leaf	107.084
GRMZM2G060541	137	44	2045	1504	2001	sam	106.997
GRMZM2G077960	29	144	1888	2205	2176	seed	106.887
GRMZM2G172001	1681	172	293	461	1509	leaf	106.839
GRMZM2G068710	33	1003	52	791	970	root	106.64
GRMZM2G359952	854	41	49	1062	1021	seed	106.466
GRMZM2G019907	48	723	215	1551	1503	seed	106.46
GRMZM2G125294	902	1018	3904	273	3631	sam	106.276
GRMZM2G414159	225	1119	191	192	928	root	106.182
GRMZM2G028813	1797	36	138	2061	2025	seed	106.125
GRMZM2G063203	77	49	599	1004	955	seed	105.83
GRMZM2G098784	643	13	196	171	630	leaf	105.799
GRMZM2G119921	58	1170	1580	99	1522	sam	105.566
GRMZM2G001875	70	1305	317	365	1235	root	105.548
GRMZM2G003304	79	567	88	1096	1017	seed	105.543
GRMZM2G096358	1133	270	100	269	1033	leaf	105.392
GRMZM2G165272	26	397	531	27	505	sam	105.381
GRMZM2G010298	559	57	57	913	856	seed	105.375
GRMZM2G086573	3051	293	217	1483	2834	leaf	105.21
GRMZM2G048281	1161	109	358	2546	2437	seed	105.189
GRMZM2G353024	1042	285	167	135	907	leaf	105.109
GRMZM2G173372	35	675	87	312	640	root	105.011
GRMZM2G041415	154	1217	505	93	1124	root	104.856
GRMZM2G016756	901	246	84	184	817	leaf	104.845
GRMZM2G138421	322	59	2080	975	2021	sam	104.83
GRMZM2G081919	99	58	219	640	582	seed	104.822
GRMZM2G469551	1949	45	155	1513	1904	leaf	104.794
GRMZM2G023988	157	1266	261	293	1109	root	104.758
GRMZM2G026223	89	592	50	1011	961	seed	104.754
GRMZM2G176340	3637	284	1076	747	3353	leaf	104.656
GRMZM2G372297	4490	1257	646	650	3844	leaf	104.615
GRMZM2G093789	154	678	75	1352	1277	seed	104.314
GRMZM2G173596	38	695	854	50	816	sam	104.276
GRMZM2G471529	125	1849	1227	102	1747	root	104.244
GRMZM2G406651	35	732	1055	90	1020	sam	104.2
GRMZM2G178261	4739	447	485	2073	4292	leaf	104.155
GRMZM2G447551	71	1383	96	1626	1555	seed	104.087
GRMZM2G149040	3036	148	586	1122	2888	leaf	104.056
GRMZM2G131961	356	1404	2491	39	2452	sam	103.598
GRMZM2G066373	48	215	551	1261	1213	seed	103.562
GRMZM2G001930	142	1980	437	594	1838	root	103.558
GRMZM2G081406	106	678	42	1077	1035	seed	103.492
GRMZM2G351330	1068	72	1075	47	1028	sam	103.338
GRMZM2G158734	46	166	298	832	786	seed	103.318
GRMZM2G124011	55	494	694	31	663	sam	103.164
GRMZM2G065829	101	952	825	7	945	root	103.151
AC232238.2_FG004	14	680	69	743	729	seed	103.142
GRMZM2G095892	565	1260	59	199	1201	root	103.125
GRMZM2G145458	90	808	928	15	913	sam	103.066
GRMZM2G159456	1352	52	287	509	1300	leaf	102.962
GRMZM2G370332	1104	2939	257	451	2682	root	102.92
GRMZM2G078820	29	1035	165	516	1006	root	102.879
GRMZM2G089949	154	72	614	132	542	sam	102.777
GRMZM2G176655	37	524	26	548	522	seed	102.722
GRMZM2G134260	34	756	53	663	722	root	102.646
GRMZM2G157219	176	1391	286	351	1215	root	102.475
GRMZM2G109869	197	1466	166	543	1300	root	102.288
GRMZM2G092609	3651	1334	781	178	3473	leaf	102.192
GRMZM2G060109	270	926	198	2154	1956	seed	102.136
GRMZM2G147880	956	90	124	1480	1390	seed	102.085
GRMZM2G143205	85	134	1427	876	1342	sam	101.917
GRMZM2G151763	967	2350	161	386	2189	root	101.778
GRMZM2G148940	203	137	423	1248	1111	seed	101.772
GRMZM2G055204	3259	2408	306	134	3125	leaf	101.521
GRMZM2G446515	151	198	267	1037	886	seed	101.283
GRMZM2G157306	26	194	1571	1163	1545	sam	101.253
GRMZM2G343157	46	1288	1019	125	1242	root	101.234
GRMZM2G440949	187	143	1123	352	980	sam	101.226
GRMZM2G075320	626	733	2782	315	2467	sam	101.081
GRMZM2G105387	399	231	1185	105	1080	sam	101.08
GRMZM2G434098	1282	174	38	790	1244	leaf	100.868
GRMZM2G087817	61	311	50	589	539	seed	100.698
GRMZM2G080917	2309	481	392	500	1917	leaf	100.691
GRMZM2G179069	37	70	586	322	549	sam	100.677
GRMZM2G351018	242	679	2878	856	2636	sam	100.675
GRMZM2G102560	58	1197	460	262	1139	root	100.438
GRMZM2G139583	1582	221	91	2149	2058	seed	100.435
GRMZM2G116614	77	770	608	31	739	root	100.406
GRMZM2G094352	60	1263	216	603	1203	root	100.099
GRMZM2G449165	1977	114	166	1588	1863	leaf	100.051
GRMZM2G111123	3240	118	558	1645	3122	leaf	99.9944
GRMZM2G092214	290	1133	493	3	1130	root	99.9802
GRMZM2G015666	2379	13	975	639	2366	leaf	99.9624
GRMZM2G049695	309	1155	219	174	981	root	99.9262
GRMZM2G156756	204	47	1571	1073	1524	sam	99.8885
GRMZM2G155767	94	796	54	452	742	root	99.5976
GRMZM2G306357	289	414	1979	504	1690	sam	99.5917
GRMZM2G091433	66	36	644	447	608	sam	99.5353
GRMZM2G064630	134	836	156	221	702	root	99.4436
GRMZM2G016637	25	972	120	833	947	root	99.3036
GRMZM2G180471	2929	398	682	722	2531	leaf	99.1814
GRMZM2G105348	32	595	324	1371	1339	seed	99.046
GRMZM2G124476	58	1220	562	231	1162	root	99.0325
GRMZM2G009892	108	826	55	454	771	root	98.9827
GRMZM2G082586	223	135	178	870	735	seed	98.8702
GRMZM2G011598	2126	1468	189	162	1964	leaf	98.7593
AC205574.3_FG006	939	136	203	242	803	leaf	98.7444
GRMZM2G086072	38	335	74	583	545	seed	98.7073
GRMZM2G403620	2009	65	250	1671	1944	leaf	98.5278
GRMZM2G400489	135	227	146	815	680	seed	98.3913
GRMZM2G051785	610	48	690	60	642	sam	98.2051
GRMZM2G065496	1930	79	304	1123	1851	leaf	98.1653
GRMZM2G420801	196	106	163	743	637	seed	98.1262
GRMZM2G134628	438	251	1655	345	1404	sam	98.1182
GRMZM2G150213	33	549	65	359	516	root	98.0926
GRMZM2G042895	13	353	639	124	626	sam	98.0606
GRMZM2G158252	202	1162	319	206	960	root	98.0457
GRMZM2G133169	1245	93	153	715	1152	leaf	98.021
GRMZM2G045236	287	552	2244	577	1957	sam	97.8867
GRMZM2G113181	642	96	366	35	607	leaf	97.7092
GRMZM2G065374	533	142	226	1344	1202	seed	97.6797
GRMZM2G308615	191	243	1110	260	919	sam	97.6303
GRMZM2G126834	141	64	520	961	897	seed	97.5556
GRMZM2G158918	203	192	799	111	688	sam	97.4177
GRMZM2G149756	201	1352	484	202	1151	root	97.3108
GRMZM2G052515	217	4	1134	760	1130	sam	97.1961
GRMZM2G102583	532	2034	494	273	1761	root	97.0422
GRMZM2G058573	85	938	332	207	853	root	96.9715
GRMZM5G858197	138	1346	915	109	1237	root	96.8979
GRMZM2G067921	243	9	350	837	828	seed	96.8944
GRMZM2G069146	85	319	616	54	562	sam	96.8794
GRMZM2G371176	669	502	63	55	614	leaf	96.6777
GRMZM2G044902	47	848	495	133	801	root	96.398
GRMZM2G028594	7	994	3543	1644	3536	sam	96.3916
GRMZM2G159475	130	8	670	755	747	seed	96.3407
GRMZM2G126507	1012	41	510	208	971	leaf	96.2743
GRMZM2G104396	62	106	801	472	739	sam	96.2043
GRMZM2G056600	64	1100	262	1653	1589	seed	96.2021
GRMZM2G132367	212	1130	90	500	1040	root	96.1332
GRMZM2G368448	691	309	3608	1527	3299	sam	96.0658
GRMZM2G176677	10	621	159	860	850	seed	95.954
GRMZM2G079653	89	919	427	147	830	root	95.8076
GRMZM2G180452	228	121	1075	371	954	sam	95.7945
GRMZM2G160838	1048	1128	165	46	1082	root	95.5608
GRMZM2G077752	42	2297	739	882	2255	root	95.4998
GRMZM2G027972	1057	22	246	1369	1347	seed	95.3811
GRMZM2G168002	69	270	342	989	920	seed	95.3603
GRMZM5G805685	1139	208	135	439	1004	leaf	95.3427
GRMZM2G118047	177	643	212	51	592	root	95.1497
GRMZM2G102255	29	509	137	784	755	seed	95.127
GRMZM2G018487	545	280	50	1183	1133	seed	95.1239
GRMZM2G178182	2006	552	350	412	1656	leaf	95.0048
GRMZM2G139815	768	1494	194	170	1324	root	94.8988
GRMZM2G016749	851	8	705	162	843	leaf	94.8727
GRMZM2G171852	96	370	792	112	696	sam	94.8642
GRMZM5G845366	93	32	651	557	619	sam	94.8131
GRMZM2G024799	351	1492	3356	578	3005	sam	94.6224
GRMZM2G025014	52	389	347	1108	1056	seed	94.6153
GRMZM2G001243	71	134	1032	756	961	sam	94.6034
GRMZM2G334457	516	1120	3335	612	2819	sam	94.5525
GRMZM2G100318	478	675	2001	213	1788	sam	94.5265
AC206901.3_FG005	55	803	400	153	748	root	94.5211
GRMZM2G009598	58	389	885	198	827	sam	94.4908
GRMZM2G180406	244	1084	335	148	936	root	94.4679
GRMZM5G812926	1712	116	229	1240	1596	leaf	94.4158
GRMZM2G024973	156	1271	125	774	1146	root	94.2912
GRMZM2G301089	35	795	953	156	918	sam	94.2241
GRMZM2G404769	463	96	159	963	867	seed	94.1642
GRMZM2G091331	99	1175	141	845	1076	root	94.0683
GRMZM2G126194	395	32	134	689	657	seed	94.0424
GRMZM2G392168	179	928	215	219	749	root	94.0377
GRMZM2G013391	1636	1471	91	238	1545	leaf	93.9462
GRMZM5G857944	147	1059	140	1417	1277	seed	93.8976
GRMZM2G061487	314	2136	657	470	1822	root	93.8915
GRMZM5G898290	2265	1007	147	520	2118	leaf	93.7581
GRMZM2G167018	979	1045	221	7	1038	root	93.5097
GRMZM2G488465	299	594	1482	163	1319	sam	93.4515
GRMZM2G116638	1140	82	838	159	1058	leaf	93.2527
GRMZM2G445634	126	1221	859	136	1095	root	93.1235
GRMZM2G389768	21	1075	296	537	1054	root	92.8731
GRMZM2G081127	1556	339	821	80	1476	leaf	92.7915
GRMZM2G064426	930	20	435	271	910	leaf	92.7551
GRMZM2G149150	569	730	673	2922	2353	seed	92.7089
GRMZM2G027976	208	529	2220	868	2012	sam	92.5017
GRMZM2G303465	99	506	1802	2613	2514	seed	92.475
GRMZM2G030877	62	761	101	672	699	root	92.4204
GRMZM2G020156	98	819	1411	255	1313	sam	92.4122
GRMZM2G042704	59	146	948	770	889	sam	92.3956
GRMZM2G130854	76	294	247	863	787	seed	92.3663
GRMZM2G353553	1	319	1140	647	1139	sam	92.3628
GRMZM2G394941	896	411	109	152	787	leaf	92.2217
GRMZM2G073750	1903	441	486	370	1533	leaf	92.1103
GRMZM2G093895	126	851	1084	110	974	sam	92.0573
GRMZM2G063387	137	968	83	969	886	seed	92.0066
GRMZM2G168079	231	496	79	1049	970	seed	91.9724
GRMZM2G384528	563	173	70	961	891	seed	91.9294
GRMZM2G112681	61	87	648	450	587	sam	91.8469
GRMZM2G026643	117	299	1468	735	1351	sam	91.7885
GRMZM2G132185	83	675	332	107	592	root	91.7159
GRMZM2G053713	215	1399	429	331	1184	root	91.6726
GRMZM5G885700	2112	279	879	401	1833	leaf	91.2243
GRMZM2G140694	111	54	268	557	503	seed	91.0317
GRMZM2G364851	216	870	1839	330	1623	sam	91.0151
GRMZM2G110579	1072	126	618	153	946	leaf	90.9381
GRMZM2G100583	5294	1970	1479	462	4832	leaf	90.8927
GRMZM2G460544	1685	147	1013	287	1538	leaf	90.8182
GRMZM2G015610	125	84	907	722	823	sam	90.7844
GRMZM2G044359	229	1071	388	155	916	root	90.7837
GRMZM2G125943	695	34	442	1446	1412	seed	90.7816
GRMZM2G040452	183	917	55	569	862	root	90.6675
GRMZM2G110402	1306	169	239	1741	1572	seed	90.6235
GRMZM2G143718	567	90	971	166	881	sam	90.6035
GRMZM2G077755	860	279	206	129	731	leaf	90.4589
GRMZM2G119865	874	891	107	108	784	root	90.4041
GRMZM2G036703	861	422	138	116	745	leaf	90.3165
GRMZM2G002978	469	263	1139	124	1015	sam	90.1751
GRMZM2G412937	7	438	742	214	735	sam	89.9173
GRMZM2G002128	62	327	998	378	936	sam	89.7838
GRMZM2G024530	355	78	290	955	877	seed	89.6501
GRMZM2G179802	220	425	1124	183	941	sam	89.581
GRMZM2G129817	980	207	367	148	832	leaf	89.558
GRMZM2G073836	500	199	1945	771	1746	sam	89.4984
GRMZM2G174070	1211	129	738	194	1082	leaf	89.4802
GRMZM2G131516	280	274	1401	458	1127	sam	89.2897
GRMZM2G350165	174	1284	361	404	1110	root	89.1876
GRMZM2G171179	359	274	154	1075	921	seed	89.1395
GRMZM2G151542	520	130	123	909	786	seed	89.1324
GRMZM2G086994	142	1195	214	617	1053	root	89.0985
GRMZM2G143640	66	1327	402	603	1261	root	88.9403
GRMZM2G162382	54	1396	1514	346	1460	sam	88.9298
GRMZM2G378653	725	31	158	639	694	leaf	88.8408
GRMZM2G065451	705	524	115	66	639	leaf	88.5296
GRMZM2G066158	115	546	412	29	517	root	88.496
GRMZM2G020772	254	1750	1996	252	1744	sam	88.4933
GRMZM2G057768	144	738	807	65	742	sam	88.4926
GRMZM2G044382	280	29	671	233	642	sam	88.4695
GRMZM2G301642	754	1512	417	83	1429	root	88.4685
GRMZM2G414805	91	335	124	685	594	seed	88.4633
GRMZM2G148723	127	755	289	150	628	root	88.4391
GRMZM2G020054	97	699	580	80	619	root	88.4294
GRMZM5G836628	80	1192	349	523	1112	root	88.3923
GRMZM2G159399	130	1350	603	333	1220	root	88.3675
GRMZM2G151295	942	252	1782	284	1530	sam	88.2
GRMZM2G052606	1125	223	2188	458	1965	sam	88.156
GRMZM2G104400	1548	549	342	261	1287	leaf	88.074
GRMZM2G004619	8	923	357	425	915	root	88.0417
GRMZM2G141299	903	2305	914	78	2227	root	87.9757
GRMZM2G317450	101	458	106	743	642	seed	87.9664
GRMZM2G060170	485	577	66	83	511	root	87.9648
AC203535.4_FG002	42	597	365	1180	1138	seed	87.9206
GRMZM2G020081	327	110	1530	956	1420	sam	87.9043
GRMZM2G342588	26	452	214	770	744	seed	87.8522
GRMZM2G130773	354	129	1612	919	1483	sam	87.8326
GRMZM2G015080	60	571	119	295	511	root	87.7941
GRMZM2G090594	112	704	414	91	613	root	87.6863
GRMZM2G008764	3144	111	2723	760	3033	leaf	87.6459
GRMZM5G828396	171	1172	177	1320	1149	seed	87.5868
GRMZM2G018984	567	1534	686	41	1493	root	87.4785
GRMZM2G091044	76	160	601	860	784	seed	87.3745
GRMZM2G041701	1239	314	1813	186	1627	sam	87.2561
GRMZM2G071977	148	529	284	27	502	root	87.1759
GRMZM2G397948	192	991	644	90	901	root	87.1269
GRMZM2G108309	550	102	461	47	503	leaf	87.0611
GRMZM2G701689	599	262	1716	438	1454	sam	87.0443
GRMZM2G070849	158	977	722	107	870	root	87.0381
GRMZM2G137541	623	121	56	621	567	leaf	87.0256
GRMZM2G079365	608	887	159	88	799	root	87.0157
GRMZM2G086949	572	12	272	893	881	seed	86.9881
GRMZM2G479885	49	1171	994	282	1122	root	86.9775
GRMZM2G396451	780	1309	116	2564	2448	seed	86.9445
GRMZM2G135410	340	33	878	1249	1216	seed	86.9059
GRMZM2G052667	204	933	56	738	877	root	86.8777
GRMZM2G021610	467	818	210	50	768	root	86.7805
AC207628.4_FG011	1520	414	114	744	1406	leaf	86.7329
GRMZM2G030272	363	1323	96	654	1227	root	86.6556
GRMZM5G879527	128	549	152	934	806	seed	86.515
GRMZM2G173882	116	608	697	76	621	sam	86.5078
GRMZM2G154641	63	836	265	1135	1072	seed	86.4104
GRMZM2G045977	732	56	526	153	676	leaf	86.3712
GRMZM2G134866	141	748	432	88	660	root	86.3311
GRMZM2G152319	103	364	167	778	675	seed	86.2112
GRMZM2G177220	449	378	1251	150	1101	sam	86.1629
GRMZM2G125976	850	70	306	1251	1181	seed	86.0662
GRMZM2G089640	73	563	1805	2129	2056	seed	85.9335
GRMZM2G037792	156	69	708	401	639	sam	85.9116
GRMZM2G145412	83	855	947	189	864	sam	85.8967
GRMZM2G125243	746	1631	118	498	1513	root	85.8904
GRMZM2G108865	530	293	1083	91	992	sam	85.835
GRMZM2G155662	419	75	1640	1199	1565	sam	85.7383
GRMZM2G086614	1590	66	529	1972	1906	seed	85.7219
GRMZM2G017586	1311	329	514	190	1121	leaf	85.533
GRMZM2G074373	104	999	197	641	895	root	85.5198
GRMZM2G423456	44	342	1266	993	1222	sam	85.4899
GRMZM2G098884	169	437	1749	885	1580	sam	85.4548
GRMZM2G475882	1145	56	468	1656	1600	seed	85.3942
GRMZM2G115456	239	86	782	302	696	sam	85.3125
GRMZM2G163157	242	1210	785	124	1086	root	85.3111
GRMZM2G123876	180	51	509	753	702	seed	85.2617
GRMZM2G378665	2923	23	1533	1139	2900	leaf	85.2554
GRMZM5G894234	337	1371	2657	570	2320	sam	84.8707
GRMZM2G327059	4353	1601	1071	745	3608	leaf	84.6981
GRMZM2G115701	1664	575	581	185	1479	leaf	84.6698
GRMZM2G472945	3967	141	2745	1156	3826	leaf	84.5232
GRMZM2G019106	218	194	48	554	506	seed	84.4006
GRMZM2G138976	685	1344	295	174	1170	root	84.371
GRMZM2G073788	643	552	61	1426	1365	seed	84.2388
GRMZM2G101058	2230	711	323	736	1907	leaf	84.1516
GRMZM2G107031	176	979	998	135	863	sam	84.141
GRMZM2G044004	942	269	210	1511	1301	seed	84.0169
GRMZM2G068973	584	505	180	1557	1377	seed	83.9832
GRMZM2G415012	413	857	124	1538	1414	seed	83.9759
GRMZM2G146380	389	894	204	140	754	root	83.9731
GRMZM2G036351	140	1228	827	243	1088	root	83.9054
GRMZM2G018508	593	1081	2088	172	1916	sam	83.8548
GRMZM2G079458	243	2646	1615	632	2403	root	83.8014
GRMZM5G801627	34	574	1408	683	1374	sam	83.7679
GRMZM2G034110	893	965	246	64	901	root	83.7558
GRMZM2G313737	493	75	112	613	538	seed	83.5887
GRMZM2G075988	29	909	1247	397	1218	sam	83.5728
GRMZM2G375675	1731	499	908	139	1592	leaf	83.5177
GRMZM5G826979	174	449	617	1495	1321	seed	83.4849
GRMZM2G070034	183	484	59	736	677	seed	83.3705
GRMZM2G018336	58	942	362	402	884	root	83.3625
GRMZM2G037650	137	655	81	682	601	seed	83.35
GRMZM2G147346	66	721	578	160	655	root	83.2864
GRMZM2G462623	2946	6	1635	1233	2940	leaf	83.2757
GRMZM2G347043	2023	3363	859	289	3074	root	83.2689
GRMZM2G148087	1323	599	609	24	1299	leaf	83.2636
GRMZM2G034876	1164	60	326	889	1104	leaf	82.9743
AC206951.3_FG017	636	1746	547	242	1504	root	82.9409
GRMZM2G551402	601	2421	2584	242	2342	sam	82.9138
GRMZM2G005155	543	316	419	1606	1290	seed	82.8369
GRMZM5G812774	1045	229	548	146	899	leaf	82.797
GRMZM2G406715	484	73	412	1100	1027	seed	82.7142
GRMZM2G134671	2460	981	314	749	2146	leaf	82.7102
GRMZM2G110742	195	576	417	1434	1239	seed	82.6865
GRMZM2G112483	3093	290	1785	812	2803	leaf	82.4329
GRMZM2G126026	195	1020	139	948	881	root	82.2177
GRMZM2G084397	33	969	832	310	936	root	81.9757
GRMZM2G112548	223	438	12	624	612	seed	81.701
GRMZM2G003944	803	338	1934	477	1596	sam	81.5376
GRMZM2G153087	291	805	455	1824	1533	seed	81.5126
GRMZM2G025685	1504	312	511	396	1192	leaf	81.5074
GRMZM2G033138	187	272	1393	1037	1206	sam	81.4499
GRMZM2G160917	1553	17	1072	593	1536	leaf	81.2891
GRMZM2G083964	390	926	2161	510	1771	sam	81.2074
GRMZM2G087804	761	50	228	499	711	leaf	81.0349
GRMZM2G114444	472	896	33	359	863	root	81.0114
GRMZM2G000686	161	1110	212	967	949	root	80.9456
GRMZM2G104268	154	982	576	197	828	root	80.9313
GRMZM2G098557	110	574	1627	831	1517	sam	80.892
GRMZM2G435445	702	1936	421	472	1515	root	80.7393
GRMZM2G153594	182	742	2547	2352	2365	sam	80.5593
GRMZM2G442404	224	794	2289	1022	2065	sam	80.5447
GRMZM2G438202	228	1091	574	187	904	root	80.4565
GRMZM2G129777	187	1301	286	1309	1122	seed	80.2115
GRMZM2G139760	66	1116	1452	478	1386	sam	80.1141
GRMZM2G159500	881	1771	156	597	1615	root	80.1022
GRMZM2G422644	751	67	604	200	684	leaf	79.9847
GRMZM2G108424	887	168	242	336	719	leaf	79.9723
GRMZM2G109509	1396	947	281	209	1187	leaf	79.9455
GRMZM2G086920	64	2328	945	2538	2474	seed	79.8779
GRMZM2G089010	405	14	202	546	532	seed	79.8143
GRMZM2G172376	1049	349	3451	1831	3102	sam	79.8046
GRMZM2G119999	690	911	201	117	794	root	79.7791
AC194965.4_FG004	1423	438	132	1533	1401	seed	79.5751
GRMZM2G134552	960	586	151	201	809	leaf	79.5647
GRMZM2G125239	141	1505	1591	454	1450	sam	79.5489
GRMZM2G380094	362	1327	290	455	1037	root	79.4969
GRMZM2G128807	4248	524	1177	2257	3724	leaf	79.4249
GRMZM2G006429	4019	477	1664	1427	3542	leaf	79.3427
GRMZM5G821439	2851	304	914	1421	2547	leaf	79.1485
GRMZM2G033267	491	1188	297	235	953	root	79.1159
GRMZM2G134716	582	214	28	597	569	seed	79.1025
GRMZM5G833140	904	456	55	1278	1223	seed	78.9883
GRMZM2G175280	283	216	474	1122	906	seed	78.9577
GRMZM2G163054	1289	1334	343	160	1174	root	78.9262
GRMZM2G180979	41	1295	488	1161	1254	root	78.7933
GRMZM2G441325	843	391	109	263	734	leaf	78.7315
GRMZM2G139535	588	1653	162	1987	1825	seed	78.6374
GRMZM2G131476	2118	874	757	264	1854	leaf	78.6221
GRMZM2G181030	49	238	522	735	686	seed	78.5463
GRMZM2G097349	1251	654	121	419	1130	leaf	78.3691
GRMZM2G159766	39	1373	538	1252	1334	root	78.3596
GRMZM2G422205	294	893	118	1106	988	seed	78.2763
GRMZM2G170299	29	646	983	399	954	sam	78.2545
GRMZM2G324999	798	363	376	45	753	leaf	78.1085
GRMZM2G110295	1606	535	154	1768	1614	seed	78.1006
GRMZM2G529859	2280	73	1866	876	2207	leaf	78.0267
GRMZM2G107491	2162	1528	546	265	1897	leaf	78.0265
GRMZM2G006042	632	1041	413	47	994	root	77.959
GRMZM2G003466	99	771	392	231	672	root	77.958
GRMZM2G030882	379	1132	97	1181	1084	seed	77.8799
GRMZM2G088242	1948	433	1494	286	1662	leaf	77.851
GRMZM2G004356	12	1269	557	932	1257	root	77.8156
GRMZM2G112629	34	520	683	245	649	sam	77.7573
GRMZM2G117164	104	432	1167	585	1063	sam	77.7149
GRMZM2G445944	237	385	610	29	581	sam	77.6578
GRMZM2G099461	1527	525	1928	208	1720	sam	77.6516
GRMZM2G080516	349	1319	158	897	1161	root	77.6125
GRMZM2G140669	345	611	1057	100	957	sam	77.5457
GRMZM2G078274	2311	1498	734	202	2109	leaf	77.4992
GRMZM2G114055	1197	3245	1429	377	2868	root	77.4236
GRMZM2G114681	35	793	346	439	758	root	77.3762
GRMZM2G042250	2856	365	834	1563	2491	leaf	77.3209
AC234164.1_FG004	2886	413	2716	715	2473	leaf	77.2219
GRMZM2G032336	109	619	241	900	791	seed	77.1488
GRMZM2G169270	372	72	1042	1017	970	sam	77.0495
GRMZM2G011932	625	278	2201	1292	1923	sam	77.0368
GRMZM2G093270	587	712	1366	81	1285	sam	77.029
GRMZM2G132868	54	896	966	359	912	sam	76.8992
GRMZM5G873586	387	114	158	672	558	seed	76.8984
GRMZM2G000818	249	544	434	4	540	root	76.7729
GRMZM2G117007	1461	2272	889	120	2152	root	76.688
GRMZM2G177386	571	654	2059	550	1509	sam	76.6864
GRMZM2G064197	88	987	324	921	899	root	76.4301
GRMZM2G008356	253	314	1112	409	859	sam	76.348
GRMZM2G134073	99	885	1467	562	1368	sam	76.3182
GRMZM2G175000	846	644	78	265	768	leaf	76.3036
GRMZM2G051793	557	631	146	102	529	root	76.2177
GRMZM2G103783	364	1093	332	258	835	root	76.2158
AC194970.5_FG002	251	1204	784	226	978	root	76.0714
GRMZM2G380515	923	1807	520	280	1527	root	76.0348
GRMZM2G155111	1329	345	256	1522	1266	seed	75.9315
GRMZM2G119133	150	1755	1732	619	1605	root	75.9114
GRMZM2G057116	1096	1473	341	238	1235	root	75.7571
GRMZM2G124540	19	380	783	834	815	seed	75.7564
GRMZM2G392516	576	36	244	325	540	leaf	75.6192
GRMZM2G153333	692	615	46	256	646	leaf	75.6121
GRMZM2G031200	60	491	220	669	609	seed	75.6049
GRMZM2G112764	265	42	694	491	652	sam	75.5427
GRMZM2G456568	1028	494	177	295	851	leaf	75.5184
GRMZM2G059939	919	1849	87	960	1762	root	75.4617
GRMZM2G176141	1198	481	194	428	1004	leaf	75.3564
GRMZM2G137358	1374	143	473	794	1231	leaf	75.3375
GRMZM2G067171	170	828	265	1091	921	seed	75.3345
GRMZM2G040642	1064	88	985	377	976	leaf	75.3122
GRMZM2G147712	71	227	294	609	538	seed	75.285
GRMZM2G475305	70	533	956	1325	1255	seed	75.0835
GRMZM2G113950	1268	13	951	625	1255	leaf	75.0663
GRMZM2G160971	845	664	180	157	688	leaf	75.0661
GRMZM2G056120	379	1069	212	378	857	root	74.8123
GRMZM2G009406	100	442	179	671	571	seed	74.7918
GRMZM2G161544	547	751	201	107	644	root	74.7545
GRMZM2G179366	1823	2751	1374	59	2692	root	74.5645
GRMZM2G405368	49	1324	677	748	1275	root	74.5588
GRMZM2G100229	4135	2267	540	1350	3595	leaf	74.536
GRMZM2G158328	704	302	847	70	777	sam	74.482
GRMZM2G073892	331	960	134	1095	961	seed	74.4816
GRMZM2G174784	70	642	323	249	572	root	74.4259
GRMZM2G111760	1700	58	784	1603	1642	leaf	74.3831
GRMZM2G069970	5407	1339	3129	1002	4405	leaf	74.2995
GRMZM2G173429	198	933	421	252	735	root	74.2969
GRMZM2G154149	1093	2566	119	1965	2447	root	74.2448
GRMZM2G116658	91	886	1060	1839	1748	seed	74.0103
GRMZM2G131442	1713	2198	377	531	1821	root	73.9934
GRMZM2G138455	767	236	720	102	665	leaf	73.8007
GRMZM2G045883	1033	336	174	485	859	leaf	73.5615
GRMZM2G133262	881	91	1146	433	1055	sam	73.4541
GRMZM2G111232	387	687	130	1124	994	seed	73.3765
GRMZM2G175930	594	628	63	228	565	root	73.3423
AC203535.4_FG001	818	2954	2383	442	2512	root	73.3407
GRMZM2G033570	244	1440	377	938	1196	root	73.3218
GRMZM2G123900	715	77	524	1181	1104	seed	73.2774
GRMZM2G092363	1388	1095	740	14	1374	leaf	73.2387
GRMZM2G169654	444	1538	222	1316	1316	root	73.238
GRMZM2G013398	237	100	691	352	591	sam	73.2238
GRMZM2G092888	1027	51	451	829	976	leaf	73.1553
GRMZM2G018030	17	795	497	450	778	root	72.8991
GRMZM2G118693	1031	650	641	7	1024	leaf	72.8886
GRMZM2G030710	1067	492	59	682	1008	leaf	72.8678
GRMZM2G028039	163	785	376	219	622	root	72.8506
GRMZM2G135052	325	1166	859	2346	2021	seed	72.8379
GRMZM2G131280	670	1837	431	596	1406	root	72.8318
GRMZM2G091201	37	830	453	958	921	seed	72.8177
GRMZM2G001272	547	56	1162	786	1106	sam	72.6203
GRMZM2G001577	540	849	1201	67	1134	sam	72.4279
GRMZM2G068476	853	106	642	276	747	leaf	72.4145
GRMZM2G161146	859	364	118	377	741	leaf	72.2081
GRMZM2G172657	1013	14	582	1000	999	leaf	72.0946
GRMZM2G095727	828	257	674	1759	1502	seed	72.0876
GRMZM2G081158	2522	750	892	698	1824	leaf	71.9745
GRMZM2G018414	1055	40	538	1011	1015	leaf	71.9473
GRMZM2G010017	29	785	394	588	756	root	71.7829
GRMZM2G143765	1056	608	546	61	995	leaf	71.7103
GRMZM2G159996	50	1832	971	1385	1782	root	71.6663
GRMZM2G480480	3424	241	2617	1481	3183	leaf	71.3839
GRMZM2G108147	422	1013	81	740	932	root	71.3661
GRMZM2G162405	27	360	490	695	668	seed	71.3162
GRMZM5G892879	2567	32	2275	1493	2535	leaf	71.2668
GRMZM2G175265	790	81	310	508	709	leaf	71.264
GRMZM2G037128	2056	505	526	2257	1752	seed	71.1839
AC233960.1_FG003	1280	249	1481	434	1232	sam	70.8648
GRMZM2G003424	1524	29	1333	2152	2123	seed	70.8078
GRMZM2G116557	220	371	765	169	596	sam	70.7744
GRMZM2G146514	1218	1371	536	142	1229	root	70.7701
GRMZM2G059851	756	84	945	390	861	sam	70.5163
GRMZM2G367834	327	48	701	638	653	sam	70.4291
GRMZM2G153754	1960	78	1554	1032	1882	leaf	70.3176
GRMZM2G089050	49	700	420	352	651	root	70.2953
GRMZM2G041818	22	698	771	1115	1093	seed	70.2017
GRMZM2G074489	2061	562	1092	461	1600	leaf	70.144
GRMZM2G437460	663	12	797	1034	1022	seed	69.8233
GRMZM2G132971	626	300	300	1196	896	seed	69.7935
GRMZM2G012999	7	1793	1188	1545	1786	root	69.7844
GRMZM2G087059	32	1695	1790	1118	1758	sam	69.7067
GRMZM2G031398	1520	904	652	165	1355	leaf	69.5949
GRMZM2G173680	109	687	597	223	578	root	69.5898
GRMZM2G117854	16	617	369	534	601	root	69.2986
GRMZM2G123308	1610	259	845	599	1351	leaf	69.2883
GRMZM2G074438	1273	237	517	533	1036	leaf	69.2733
GRMZM2G014805	310	1435	1229	373	1125	root	69.1471
GRMZM2G058451	690	297	70	628	620	leaf	69.0453
GRMZM2G336533	29	854	499	730	825	root	68.8903
GRMZM2G067702	487	249	1165	432	916	sam	68.7451
GRMZM2G038783	2923	1704	1028	485	2438	leaf	68.4778
GRMZM2G028980	2184	167	1080	1502	2017	leaf	68.4294
GRMZM2G019335	821	165	292	388	656	leaf	68.3585
GRMZM2G475263	658	1222	152	552	1070	root	68.3451
GRMZM2G000610	379	39	657	419	618	sam	68.1484
GRMZM2G039828	7	617	552	437	610	root	68.0596
GRMZM2G034840	515	66	742	990	924	seed	67.9201
GRMZM2G458728	5145	2259	1985	1040	4105	leaf	67.9101
GRMZM2G164735	2280	2329	1448	94	2235	root	67.888
GRMZM2G104551	62	579	487	250	517	root	67.8759
GRMZM2G080583	66	727	717	361	661	root	67.8463
GRMZM2G470307	3793	576	2900	1344	3217	leaf	67.7738
GRMZM2G317584	843	1873	225	1881	1656	seed	67.6402
GRMZM2G068586	118	786	828	328	710	sam	67.6357
GRMZM2G023291	412	738	1780	652	1368	sam	67.6257
GRMZM2G083374	379	1572	2319	802	1940	sam	67.6043
GRMZM2G449681	764	2147	733	628	1519	root	67.5734
GRMZM2G155991	858	2835	597	1666	2238	root	67.5706
GRMZM2G449950	795	289	136	459	659	leaf	67.3784
GRMZM2G130943	497	1101	746	119	982	root	67.1767
GRMZM2G091964	110	1083	495	855	973	root	67.0012
GRMZM2G006752	729	67	773	396	706	sam	66.9973
GRMZM2G163914	99	678	388	885	786	seed	66.8967
GRMZM2G148453	714	163	1315	646	1152	sam	66.5751
GRMZM2G119640	130	1749	1333	939	1619	root	66.4553
GRMZM2G006477	2450	1355	499	3452	2953	seed	66.3466
GRMZM2G344521	580	393	1837	1716	1444	sam	66.3113
GRMZM2G301803	1578	1020	551	283	1295	leaf	66.2567
GRMZM2G377904	667	1477	846	201	1276	root	66.2084
GRMZM5G842019	122	561	997	489	875	sam	66.2015
GRMZM2G061542	191	956	1021	360	830	sam	66.1765
GRMZM2G012654	1438	295	1280	460	1143	leaf	66.1437
GRMZM2G048136	607	736	933	41	892	sam	66.1294
AC203865.3_FG001	28	609	395	468	581	root	66.0799
GRMZM2G116785	476	831	54	674	777	root	66.0769
GRMZM2G159431	668	991	2537	938	1869	sam	66.0344
GRMZM2G033915	608	638	681	7	674	sam	65.993
GRMZM2G134545	51	958	651	1010	959	seed	65.988
GRMZM2G301860	2284	821	505	1104	1779	leaf	65.8931
GRMZM5G829103	169	920	420	1087	918	seed	65.862
GRMZM2G054252	2934	2355	1308	359	2575	leaf	65.5452
GRMZM2G094168	947	1475	1467	91	1384	root	65.4606
GRMZM2G059453	242	1117	1002	1970	1728	seed	65.345
GRMZM2G105004	1454	164	2456	2051	2292	sam	65.3131
GRMZM2G145444	386	1219	901	254	965	root	65.1838
GRMZM2G031001	549	658	231	123	535	root	65.1078
GRMZM2G322090	3511	1083	2717	769	2742	leaf	64.8739
GRMZM2G445575	2748	2479	1918	127	2621	leaf	64.8607
GRMZM2G014653	3100	3217	703	1110	2514	root	64.5332
GRMZM2G361842	856	244	373	284	612	leaf	64.4317
GRMZM2G029323	3372	3195	441	1618	2931	leaf	64.4148
GRMZM5G863420	1155	1995	439	682	1556	root	64.2415
GRMZM2G025812	966	489	582	1860	1371	seed	64.2086
GRMZM2G325350	172	682	192	536	510	root	64.1626
GRMZM2G100794	3142	1300	576	1734	2566	leaf	64.0187
GRMZM2G124715	731	343	122	783	661	seed	64.0096
GRMZM2G036092	967	390	231	1123	892	seed	63.9918
GRMZM2G053722	2153	273	1342	1079	1880	leaf	63.9556
GRMZM2G017520	334	1302	405	723	968	root	63.8286
GRMZM2G062910	596	1672	410	1760	1350	seed	63.5733
GRMZM2G065394	776	365	110	696	666	leaf	63.2349
GRMZM2G430849	626	347	324	91	535	leaf	63.1174
GRMZM2G161680	494	938	233	1275	1042	seed	62.9828
GRMZM2G166297	96	1029	638	697	933	root	62.8359
GRMZM2G417229	677	59	654	898	839	seed	62.8069
GRMZM5G813892	1211	1836	369	684	1467	root	62.696
GRMZM2G179024	237	559	762	186	576	sam	62.6033
GRMZM2G092091	310	464	1219	1337	1027	seed	62.5202
GRMZM2G127379	535	942	187	1204	1017	seed	62.4673
AC155377.1_FG001	1026	1716	2094	281	1813	sam	62.4585
GRMZM2G085467	981	473	187	479	794	leaf	62.2832
GRMZM2G162020	1739	1440	1066	160	1579	leaf	62.224
GRMZM2G071034	979	510	840	123	856	leaf	62.2041
GRMZM2G092137	3402	1460	1081	1137	2321	leaf	62.1891
GRMZM2G305856	690	2051	1569	470	1581	root	62.1216
GRMZM2G171468	352	233	932	462	699	sam	61.8761
GRMZM2G118214	94	735	389	641	641	root	61.7768
GRMZM2G054277	188	914	814	357	726	root	61.731
GRMZM2G526668	86	821	1146	1007	1060	sam	61.6786
GRMZM2G162409	712	786	671	2005	1334	seed	61.5969
GRMZM2G069325	481	989	214	442	775	root	61.5131
GRMZM2G113127	82	588	304	391	506	root	61.459
GRMZM2G113098	663	363	124	309	539	leaf	61.3092
GRMZM2G111906	780	205	1138	1516	1311	seed	61.3044
GRMZM2G064541	552	69	626	802	733	seed	61.2108
GRMZM2G158162	1270	1133	1467	105	1362	sam	61.1977
GRMZM2G093020	669	56	504	479	613	leaf	61.1951
GRMZM2G124566	991	232	436	465	759	leaf	60.964
GRMZM2G361611	184	269	706	740	556	seed	60.8911
GRMZM2G006493	519	976	351	1477	1126	seed	60.8285
GRMZM2G479760	558	805	304	174	631	root	60.7797
GRMZM5G829894	295	274	387	862	588	seed	60.74
GRMZM2G078077	1197	636	977	162	1035	leaf	60.6839
GRMZM2G004060	96	693	378	633	597	root	60.5921
GRMZM2G093744	1211	1203	109	913	1102	leaf	60.4031
GRMZM2G405094	662	813	114	430	699	root	60.3115
GRMZM2G125596	781	913	257	1532	1275	seed	60.1799
GRMZM2G166721	1406	320	743	601	1086	leaf	60.0038
GRMZM2G013657	1406	110	1369	1249	1296	leaf	59.9229
GRMZM2G102514	828	999	130	569	869	root	59.8871
GRMZM2G056920	168	409	245	674	506	seed	59.8481
GRMZM2G054615	191	743	255	615	552	root	59.7952
GRMZM2G174776	176	697	520	240	521	root	59.6844
GRMZM2G076657	1713	2088	676	574	1514	root	59.6561
GRMZM2G448104	576	1218	1958	609	1382	sam	59.5691
GRMZM2G406674	1745	1658	508	583	1237	leaf	59.5516
GRMZM2G119623	2913	2454	1403	506	2407	leaf	59.3553
GRMZM2G059167	108	918	1150	880	1042	sam	59.3354
GRMZM2G107807	170	401	746	325	576	sam	59.3053
GRMZM2G361659	2333	358	2593	1531	2235	sam	58.9635
GRMZM2G426154	750	153	322	557	597	leaf	58.8145
GRMZM2G145041	776	229	931	348	702	sam	58.812
GRMZM2G004548	983	1362	290	566	1072	root	58.7976
GRMZM2G105335	1385	432	1567	546	1135	sam	58.6819
GRMZM2G079470	257	1525	1101	775	1268	root	58.5218
GRMZM2G014902	904	130	882	561	774	leaf	58.439
GRMZM5G864266	400	1157	1219	382	837	sam	58.379
GRMZM2G082487	486	963	507	202	761	root	58.3385
GRMZM5G812272	1040	1554	411	557	1143	root	58.1245
GRMZM2G012724	1393	1558	654	362	1196	root	57.9908
GRMZM2G050550	72	611	444	547	539	root	57.5929
GRMZM2G136369	946	774	107	712	839	leaf	57.5806
GRMZM2G081892	224	405	686	978	754	seed	57.577
GRMZM2G522066	851	390	810	191	660	leaf	57.5584
GRMZM2G148213	410	78	481	611	533	seed	57.5016
GRMZM2G087032	1011	1301	150	1033	1151	root	57.2458
GRMZM2G151254	2608	634	1252	1309	1974	leaf	57.2008
GRMZM2G167492	1070	736	223	1328	1105	seed	56.8348
GRMZM2G023667	541	2229	968	1329	1688	root	56.6657
GRMZM2G078691	420	956	2022	1405	1602	sam	56.5995
GRMZM2G060507	316	1107	1510	705	1194	sam	56.5531
GRMZM2G104078	1430	167	1208	1278	1263	leaf	56.4939
GRMZM2G443509	870	884	127	636	757	root	56.1984
GRMZM2G421899	131	599	372	698	567	seed	56.1524
GRMZM2G114775	1283	777	397	449	886	leaf	56.0712
GRMZM2G089638	322	298	851	928	630	seed	56.0552
GRMZM2G460396	836	987	328	320	667	root	55.8098
GRMZM2G154437	2390	2252	710	923	1680	leaf	55.7629
GRMZM2G053298	340	642	697	1338	998	seed	55.6342
GRMZM2G057380	559	1406	2281	1014	1722	sam	55.5979
GRMZM2G137413	155	747	1067	835	912	sam	55.3809
GRMZM2G040349	171	677	422	830	659	seed	55.2112
GRMZM2G095239	732	479	165	357	567	leaf	54.8017
GRMZM2G171934	227	1078	1177	1514	1287	seed	54.8007
GRMZM2G144744	279	940	352	685	661	root	54.3786
GRMZM2G531738	2595	1200	2312	650	1945	leaf	54.3376
GRMZM2G171818	356	1276	639	618	920	root	54.1325
GRMZM2G099319	3258	1283	1744	1055	2203	leaf	54.0061
GRMZM2G396114	668	1621	1229	449	1172	root	53.7234
GRMZM2G110952	1059	435	613	1520	1085	seed	53.5793
GRMZM2G016649	272	525	271	790	519	seed	53.3324
GRMZM2G174610	705	120	528	685	585	leaf	53.2799
GRMZM2G080168	1171	1623	2335	544	1791	sam	53.1992
GRMZM5G895313	1897	1335	1622	323	1574	leaf	53.0773
GRMZM2G117513	329	1126	724	476	797	root	52.5231
GRMZM2G361847	688	1309	553	433	876	root	52.2534
GRMZM2G123667	1680	1922	1243	378	1544	root	52.0264
GRMZM2G005954	145	729	457	551	584	root	51.9796
GRMZM2G063216	392	389	1069	969	680	sam	51.8136
GRMZM2G072573	856	192	1027	1073	881	seed	51.7796
GRMZM2G135446	750	368	1281	1454	1086	seed	51.6161
GRMZM2G032071	1508	573	592	1538	965	seed	51.5974
GRMZM2G034362	302	1215	1463	924	1161	sam	51.2729
GRMZM2G161435	1279	533	485	608	794	leaf	51.2165
GRMZM2G067743	414	166	401	688	522	seed	51.1609
GRMZM2G172621	1344	967	503	465	879	leaf	50.9194
GRMZM2G060798	529	2125	1226	1259	1596	root	50.868
GRMZM2G050512	535	876	814	201	675	root	50.84
GRMZM2G144275	504	1182	454	1269	815	seed	50.799
GRMZM2G173321	663	915	1822	773	1159	sam	50.7372
GRMZM2G340756	754	171	905	860	734	sam	50.5982
GRMZM2G109480	3133	925	2525	1410	2208	leaf	50.5667
GRMZM2G122750	307	1626	1490	1561	1319	root	50.4381
GRMZM2G172210	521	245	694	972	727	seed	50.1784
GRMZM2G119359	860	206	557	856	654	leaf	50.0515
GRMZM2G096610	651	127	513	514	524	leaf	50.0113
GRMZM2G104390	750	1017	669	1828	1159	seed	49.6539
GRMZM2G055243	1888	3416	1293	1365	2123	root	49.5669
GRMZM2G160840	789	594	169	760	620	leaf	49.4602
GRMZM2G008691	534	1285	912	427	858	root	49.4477
GRMZM2G148098	2209	2513	742	1234	1771	root	49.3949
GRMZM2G147623	2307	1277	1325	652	1655	leaf	49.1815
GRMZM5G821024	181	821	807	892	711	seed	49.1069
GRMZM2G423292	720	154	592	518	566	leaf	48.9495
GRMZM5G803812	147	561	686	513	539	sam	48.5815
GRMZM2G016150	756	1582	677	655	927	root	48.5142
GRMZM2G449909	735	665	1693	859	1028	sam	48.2587
GRMZM2G110333	693	266	817	378	551	sam	48.1212
GRMZM2G068967	610	742	551	167	575	root	47.7167
GRMZM2G127490	674	1402	471	1285	931	root	47.5259
GRMZM2G173124	244	1076	845	937	832	root	47.3031
GRMZM2G378907	958	765	303	470	655	leaf	47.0141
GRMZM2G008259	653	546	1114	378	736	sam	46.851
GRMZM2G120320	1300	2082	993	705	1377	root	46.7206
GRMZM2G031827	645	531	1461	1034	930	sam	45.911
GRMZM2G061906	2917	1242	1712	1194	1723	leaf	45.4053
GRMZM2G041462	794	1531	517	993	1014	root	44.6973
GRMZM2G109354	608	982	1571	742	963	sam	43.6512
GRMZM2G052616	1833	1134	845	2320	1475	seed	43.6274
GRMZM2G138967	1412	1095	644	558	854	leaf	43.1248
GRMZM2G052671	750	793	458	1312	854	seed	42.8835
GRMZM2G023257	931	1588	977	542	1046	root	42.815
GRMZM2G071196	583	504	567	1146	642	seed	42.7546
GRMZM2G086403	1188	1182	456	706	732	leaf	41.1502
GRMZM2G004641	2021	2475	2096	764	1711	root	40.4408
GRMZM2G046816	577	971	374	865	597	root	39.0451
GRMZM2G700665	597	649	361	958	597	seed	38.2929
GRMZM2G416701	824	1380	656	1510	854	seed	38.0932
GRMZM2G022499	465	961	682	440	521	root	37.9583
GRMZM2G151689	1264	485	1098	790	779	leaf	37.8693
GRMZM2G002131	700	1631	921	1454	931	root	37.2413
GRMZM2G126646	1225	506	1312	1324	818	seed	35.9958
GRMZM2G011588	3379	2488	2648	1317	2062	leaf	34.7371
AC207656.3_FG002	454	1025	749	620	571	root	33.8603
GRMZM2G083886	815	1658	1113	902	843	root	33.7438
GRMZM2G027309	833	355	867	741	512	sam	33.6808
GRMZM2G405699	1131	734	789	500	631	leaf	33.0316
GRMZM2G385543	1421	640	962	924	781	leaf	32.7532
GRMZM2G143204	661	1049	796	475	574	root	32.4058
GRMZM2G150841	530	1070	965	662	540	root	31.3489
GRMZM2G109987	2290	1505	1128	1963	1162	leaf	29.6316
GRMZM2G098904	1243	890	1804	1232	914	sam	29.2887
GRMZM2G012262	1609	1519	1061	2180	1119	seed	28.8563
GRMZM2G169820	1471	1259	2350	1845	1091	sam	27.632
GRMZM5G838098	1029	1170	576	906	594	root	27.5559
GRMZM2G113202	1013	1209	1615	1013	602	sam	23.4058
GRMZM2G180328	1921	1323	1339	1575	598	leaf	18.1364
