# Supplementary material for: Distinct tissue-specific transcriptional regulation revealed by gene regulatory networks in maize
Source: BMC Plant Biol. 2018 Jun 7;18:111. doi: 10.1186/s12870-018-1329-y (PMC6040155; doi:10.1186/s12870-018-1329-y)
Supplement: Supplementary file 13 — Key TFs in four tissues. (XLSX 12 kb) [file 12870_2018_1329_MOESM13_ESM.xlsx]

## Sheet: Sheet1
Additional file 13. Key TFs in four tissues.
leaf	root	SAM	seed
GRMZM2G069970	GRMZM2G055243	GRMZM2G145300	GRMZM2G139688
GRMZM2G100583	GRMZM2G347043	GRMZM2G043250	GRMZM2G311665
GRMZM2G458728	GRMZM2G114055	GRMZM2G125294	GRMZM2G006477
GRMZM2G178261	GRMZM2G048295	GRMZM2G012584	GRMZM2G035405
GRMZM2G084583	GRMZM2G014653	GRMZM2G314546	GRMZM2G173534
GRMZM2G372297	GRMZM2G029323	GRMZM2G151266	GRMZM2G062650
GRMZM2G327059	AC203535.4_FG001	GRMZM2G368448	GRMZM2G147685
GRMZM2G178102	GRMZM2G370332	GRMZM2G028594	GRMZM2G154182
GRMZM2G128807	GRMZM2G155991	GRMZM2G172376	GRMZM2G319104
GRMZM2G162749	GRMZM2G179366	GRMZM2G024799	GRMZM2G149150
GRMZM2G100229	GRMZM2G079458	GRMZM2G334457	GRMZM2G149940
GRMZM2G001663	GRMZM2G154149	GRMZM2G005126	GRMZM2G365731
GRMZM2G346113	GRMZM2G148098	GRMZM2G140156	GRMZM2G428184
GRMZM2G064466	GRMZM2G011588	GRMZM2G069970	GRMZM2G043600
GRMZM2G006429	GRMZM2G445575	GRMZM2G159357	GRMZM2G324131
GRMZM2G472945	GRMZM2G004641	GRMZM2G015097	GRMZM2G155954
GRMZM2G470307	GRMZM2G162739	GRMZM2G119261	GRMZM2G303465
GRMZM2G101769	GRMZM2G119623	GRMZM2G158117	GRMZM2G050851
GRMZM2G038988	GRMZM2G060290	GRMZM2G350711	GRMZM2G396451
GRMZM2G092609	GRMZM2G551402	GRMZM2G147424	GRMZM2G056929
GRMZM2G176340	GRMZM2G055204	GRMZM2G470307	GRMZM2G048281
GRMZM2G056099	GRMZM2G419239	GRMZM2G351018	GRMZM2G146283
GRMZM2G006871	GRMZM2G054252	GRMZM2G004908	GRMZM2G086920
GRMZM2G322090	GRMZM2G083347	GRMZM2G113016	GRMZM2G117851
GRMZM2G480480	GRMZM2G151763	GRMZM2G048987	GRMZM2G024976
GRMZM2G060000	GRMZM2G164735	GRMZM2G052544	GRMZM2G369799
GRMZM2G092137	GRMZM2G174347	GRMZM2G346706	GRMZM2G137502
GRMZM2G065896	GRMZM2G086920	GRMZM2G089406	GRMZM2G130580
GRMZM2G011588	GRMZM2G093776	GRMZM2G075320	GRMZM2G153594
GRMZM2G029323	GRMZM2G141299	GRMZM2G047038	GRMZM2G135052
GRMZM2G010920	GRMZM2G077752	GRMZM2G472945	GRMZM2G108933
GRMZM2G057955	GRMZM2G023346	GRMZM2G008764	GRMZM2G052616
GRMZM5G804893	GRMZM2G060216	GRMZM2G322090	GRMZM2G102497
AC233888.1_FG002	GRMZM2G117007	AC234164.1_FG004	GRMZM2G019819
GRMZM2G055204	GRMZM2G100229	GRMZM2G003406	GRMZM2G037128
GRMZM2G099319	GRMZM2G458728	GRMZM2G463730	GRMZM2G128807
GRMZM2G111123	GRMZM2G154437	GRMZM5G894234	GRMZM2G030280
GRMZM5G882527	GRMZM2G126808	GRMZM2G011588	GRMZM2G023872
GRMZM2G004523	GRMZM2G448607	GRMZM2G480480	GRMZM2G024680
GRMZM2G008764	GRMZM2G023667	GRMZM2G142150	GRMZM2G077960
GRMZM2G100794	GRMZM2G038158	GRMZM2G149958	GRMZM2G108694
GRMZM2G109480	GRMZM2G048450	GRMZM2G447745	GRMZM2G012262
GRMZM2G013617	GRMZM2G131442	GRMZM2G361659	GRMZM2G060109
GRMZM2G148772	GRMZM2G449681	GRMZM2G466292	GRMZM2G003424
GRMZM2G014653	GRMZM2G061487	GRMZM2G551402	GRMZM2G166035
GRMZM2G112483	GRMZM2G088524	GRMZM2G444073	GRMZM2G139583
GRMZM2G098986	GRMZM2G060798	GRMZM2G153594	GRMZM2G037910
GRMZM2G157716	GRMZM2G076657	GRMZM2G159431	GRMZM2G048403
GRMZM2G140355	GRMZM2G120320	GRMZM2G300125	GRMZM2G089640
GRMZM2G086573	AC206951.3_FG016	GRMZM2G352159	GRMZM2G033413
GRMZM2G149040	GRMZM2G305856	GRMZM2G109480	GRMZM5G866954
GRMZM2G123140	GRMZM2G102583	GRMZM2G131961	GRMZM2G178261
GRMZM2G108228	GRMZM2G421033	GRMZM2G058518	GRMZM2G028813
GRMZM2G462623		GRMZM2G139174	GRMZM2G105004
GRMZM2G054252		GRMZM2G105004	GRMZM2G305582
GRMZM2G180471		GRMZM2G426486	GRMZM2G162409
GRMZM2G378665		AC203535.4_FG001
GRMZM2G038783		GRMZM2G117108
GRMZM2G061906		GRMZM2G169820
GRMZM2G165042		GRMZM2G056572
GRMZM2G119623		GRMZM2G080168
AC234164.1_FG004		GRMZM2G083374
GRMZM2G042250		GRMZM2G531738
GRMZM5G821439		GRMZM2G442404
GRMZM2G445575		GRMZM2G057380
AC203957.3_FG004		GRMZM5G892879
GRMZM2G089812		GRMZM2G045236
GRMZM2G151254		GRMZM2G013581
GRMZM2G008898		GRMZM2G027976
GRMZM2G531738		GRMZM5G849788
GRMZM2G174284		GRMZM2G011932
GRMZM5G892879		GRMZM2G052606
GRMZM2G081158		GRMZM2G056099
GRMZM2G134671		GRMZM2G083964
GRMZM2G006477		GRMZM2G157927
GRMZM2G172506		GRMZM2G311316
GRMZM2G154437		GRMZM2G004641
GRMZM2G015666		AC155377.1_FG001
GRMZM2G040298		GRMZM2G018508
GRMZM2G361659		GRMZM2G138421
GRMZM2G078274		GRMZM2G341747
GRMZM2G080917		GRMZM2G177386
GRMZM2G147623		GRMZM2G028151
GRMZM2G109987		GRMZM2G060541
GRMZM2G301860		GRMZM2G085427
GRMZM2G164735		GRMZM2G078691
GRMZM2G529859		GRMZM2G150262
GRMZM5G898290		GRMZM2G100318
GRMZM2G167824
GRMZM2G454449
GRMZM2G101058
GRMZM2G148098
GRMZM2G039187
GRMZM2G114850
GRMZM2G028980
GRMZM2G107491
GRMZM2G307588
GRMZM2G053722
GRMZM2G119261
GRMZM2G011598
GRMZM2G131476
GRMZM5G885700
GRMZM2G069365
GRMZM2G074489
GRMZM2G037128
GRMZM2G347043
GRMZM2G004641
GRMZM2G403620
GRMZM2G076272
GRMZM2G178182
