# Supplementary material for: Distinct tissue-specific transcriptional regulation revealed by gene regulatory networks in maize
Source: BMC Plant Biol. 2018 Jun 7;18:111. doi: 10.1186/s12870-018-1329-y (PMC6040155; doi:10.1186/s12870-018-1329-y)
Supplement: Supplementary file 14 — Homologs of shared TF by more than two tissues in Arabidopsis. Genes without homologs identified by BioMart were left blank. (XLSX 11 kb) [file 12870_2018_1329_MOESM14_ESM.xlsx]

## Sheet: Sheet1
Additional file 14. Homologs of shared TF by more than two tissues in Arabidopsis. Genes without homologs identified by BioMart were left blank.
geneID	Gene description	Arabidopsis thaliana gene ID	Homology type
AC203535.4_FG001	CDC5 protein [Source:UniProtKB/TrEMBL;Acc:Q8W149]	AT1G09770	ortholog_one2one
AC234164.1_FG004	Uncharacterized protein [Source:UniProtKB/TrEMBL;Acc:K7VSW5]	AT1G63100	ortholog_one2many
GRMZM2G004641	Uncharacterized protein [Source:UniProtKB/TrEMBL;Acc:C4J2M2]	AT1G19700	ortholog_many2many
GRMZM2G004641	Uncharacterized protein [Source:UniProtKB/TrEMBL;Acc:C4J2M2]	AT4G34610	ortholog_many2many
GRMZM2G004641	Uncharacterized protein [Source:UniProtKB/TrEMBL;Acc:C4J2M2]	AT2G16400	ortholog_many2many
GRMZM2G004641	Uncharacterized protein [Source:UniProtKB/TrEMBL;Acc:C4J2M2]	AT1G75430	ortholog_many2many
GRMZM2G004641	Uncharacterized protein [Source:UniProtKB/TrEMBL;Acc:C4J2M2]	AT1G75410	ortholog_many2many
GRMZM2G006477	Uncharacterized protein [Source:UniProtKB/TrEMBL;Acc:C0P483]	AT3G04450	ortholog_many2many
GRMZM2G006477	Uncharacterized protein [Source:UniProtKB/TrEMBL;Acc:C0P483]	AT2G20400	ortholog_many2many
GRMZM2G006477	Uncharacterized protein [Source:UniProtKB/TrEMBL;Acc:C0P483]	AT4G28610	ortholog_many2many
GRMZM2G006477	Uncharacterized protein [Source:UniProtKB/TrEMBL;Acc:C0P483]	AT5G29000	ortholog_many2many
GRMZM2G008764
GRMZM2G011588	Uncharacterized protein [Source:UniProtKB/TrEMBL;Acc:C0PDQ8]	AT1G19700	ortholog_many2many
GRMZM2G011588	Uncharacterized protein [Source:UniProtKB/TrEMBL;Acc:C0PDQ8]	AT4G34610	ortholog_many2many
GRMZM2G011588	Uncharacterized protein [Source:UniProtKB/TrEMBL;Acc:C0PDQ8]	AT2G16400	ortholog_many2many
GRMZM2G011588	Uncharacterized protein [Source:UniProtKB/TrEMBL;Acc:C0PDQ8]	AT1G75430	ortholog_many2many
GRMZM2G011588	Uncharacterized protein [Source:UniProtKB/TrEMBL;Acc:C0PDQ8]	AT1G75410	ortholog_many2many
GRMZM2G014653	NAC domain-containing protein 48; NAC transcription factor [Source:UniProtKB/TrEMBL;Acc:B6SU27]	AT1G77450	ortholog_many2many
GRMZM2G014653	NAC domain-containing protein 48; NAC transcription factor [Source:UniProtKB/TrEMBL;Acc:B6SU27]	AT1G01720	ortholog_many2many
GRMZM2G029323	Putative AP2/EREBP transcription factor superfamily protein; Uncharacterized protein [Source:UniProtKB/TrEMBL;Acc:C4JBG6]
GRMZM2G037128	Uncharacterized protein [Source:UniProtKB/TrEMBL;Acc:K7UGQ4]
GRMZM2G054252	NAC domain-containing protein 68 [Source:UniProtKB/TrEMBL;Acc:B6SRZ1]	AT5G14000	ortholog_one2many
GRMZM2G055204	AP2 domain-containing protein [Source:UniProtKB/TrEMBL;Acc:B6SIB9]
GRMZM2G056099	Putative bZIP transcription factor superfamily protein; Uncharacterized protein [Source:UniProtKB/TrEMBL;Acc:B4FMH2]	AT5G06950	ortholog_many2many
GRMZM2G056099	Putative bZIP transcription factor superfamily protein; Uncharacterized protein [Source:UniProtKB/TrEMBL;Acc:B4FMH2]	AT5G06960	ortholog_many2many
GRMZM2G056099	Putative bZIP transcription factor superfamily protein; Uncharacterized protein [Source:UniProtKB/TrEMBL;Acc:B4FMH2]	AT3G12250	ortholog_many2many
GRMZM2G069970	Uncharacterized protein [Source:UniProtKB/TrEMBL;Acc:C0PGX1]
GRMZM2G086920	Uncharacterized protein [Source:UniProtKB/TrEMBL;Acc:C4IZT6]	AT5G20900	ortholog_many2many
GRMZM2G086920	Uncharacterized protein [Source:UniProtKB/TrEMBL;Acc:C4IZT6]	AT3G43440	ortholog_many2many
GRMZM2G100229	Calmodulin binding protein; Uncharacterized protein [Source:UniProtKB/TrEMBL;Acc:C0HGQ4]	AT1G18840	ortholog_many2many
GRMZM2G100229	Calmodulin binding protein; Uncharacterized protein [Source:UniProtKB/TrEMBL;Acc:C0HGQ4]	AT1G14380	ortholog_many2many
GRMZM2G100229	Calmodulin binding protein; Uncharacterized protein [Source:UniProtKB/TrEMBL;Acc:C0HGQ4]	AT1G74690	ortholog_many2many
GRMZM2G100229	Calmodulin binding protein; Uncharacterized protein [Source:UniProtKB/TrEMBL;Acc:C0HGQ4]	AT2G02790	ortholog_many2many
GRMZM2G105004	Uncharacterized protein [Source:UniProtKB/TrEMBL;Acc:K7TLL4]	AT3G59580	ortholog_many2many
GRMZM2G105004	Uncharacterized protein [Source:UniProtKB/TrEMBL;Acc:K7TLL4]	AT2G43500	ortholog_many2many
GRMZM2G109480	Uncharacterized protein [Source:UniProtKB/TrEMBL;Acc:B4FDE6]
GRMZM2G119261	Uncharacterized protein [Source:UniProtKB/TrEMBL;Acc:B7ZWU4]	AT4G34430	ortholog_one2many
GRMZM2G119623		AT4G32950	ortholog_many2many
GRMZM2G119623		AT5G26010	ortholog_many2many
GRMZM2G128807	Uncharacterized protein [Source:UniProtKB/TrEMBL;Acc:B4FU30]
GRMZM2G148098		AT1G19700	ortholog_many2many
GRMZM2G148098		AT4G34610	ortholog_many2many
GRMZM2G148098		AT2G16400	ortholog_many2many
GRMZM2G148098		AT1G75430	ortholog_many2many
GRMZM2G148098		AT1G75410	ortholog_many2many
GRMZM2G153594
GRMZM2G154437	Uncharacterized protein [Source:UniProtKB/TrEMBL;Acc:B4FCC8]
GRMZM2G164735	GAGA-binding protein; GAGA-binding protein isoform 1; GAGA-binding protein isoform 2; Uncharacterized protein [Source:UniProtKB/TrEMBL;Acc:B4F7V9]	AT1G68120	ortholog_many2many
GRMZM2G164735	GAGA-binding protein; GAGA-binding protein isoform 1; GAGA-binding protein isoform 2; Uncharacterized protein [Source:UniProtKB/TrEMBL;Acc:B4F7V9]	AT1G14685	ortholog_many2many
GRMZM2G164735	GAGA-binding protein; GAGA-binding protein isoform 1; GAGA-binding protein isoform 2; Uncharacterized protein [Source:UniProtKB/TrEMBL;Acc:B4F7V9]	AT2G01930	ortholog_many2many
GRMZM2G178261	Growth-regulating factor 1; Uncharacterized protein [Source:UniProtKB/TrEMBL;Acc:B6U8T2]	AT2G22840	ortholog_many2many
GRMZM2G178261	Growth-regulating factor 1; Uncharacterized protein [Source:UniProtKB/TrEMBL;Acc:B6U8T2]	AT4G37740	ortholog_many2many
GRMZM2G322090		AT4G14770	ortholog_many2many
GRMZM2G322090		AT3G22780	ortholog_many2many
GRMZM2G322090		AT3G22760	ortholog_many2many
GRMZM2G347043	NAC domain-containing protein 67; NAC1 transcription factor; SNAC1 [Source:UniProtKB/TrEMBL;Acc:B5A4B4]
GRMZM2G361659	Uncharacterized protein [Source:UniProtKB/TrEMBL;Acc:K7U648]	AT3G01330	ortholog_many2many
GRMZM2G361659	Uncharacterized protein [Source:UniProtKB/TrEMBL;Acc:K7U648]	AT5G14960	ortholog_many2many
GRMZM2G361659	Uncharacterized protein [Source:UniProtKB/TrEMBL;Acc:K7U648]	AT3G48160	ortholog_many2many
GRMZM2G445575	Putative bZIP transcription factor superfamily protein isoform 1; Putative bZIP transcription factor superfamily protein isoform 2; Uncharacterized protein [Source:UniProtKB/TrEMBL;Acc:B4FAZ4]	AT1G77920	ortholog_many2many
GRMZM2G445575	Putative bZIP transcription factor superfamily protein isoform 1; Putative bZIP transcription factor superfamily protein isoform 2; Uncharacterized protein [Source:UniProtKB/TrEMBL;Acc:B4FAZ4]	AT1G22070	ortholog_many2many
GRMZM2G445575	Putative bZIP transcription factor superfamily protein isoform 1; Putative bZIP transcription factor superfamily protein isoform 2; Uncharacterized protein [Source:UniProtKB/TrEMBL;Acc:B4FAZ4]	AT5G10030	ortholog_many2many
GRMZM2G445575	Putative bZIP transcription factor superfamily protein isoform 1; Putative bZIP transcription factor superfamily protein isoform 2; Uncharacterized protein [Source:UniProtKB/TrEMBL;Acc:B4FAZ4]	AT5G65210	ortholog_many2many
GRMZM2G458728	Putative POX domain/homeobox DNA-binding domain family protein [Source:UniProtKB/TrEMBL;Acc:K7U5H7]	AT2G35940	ortholog_one2many
GRMZM2G458728	Putative POX domain/homeobox DNA-binding domain family protein [Source:UniProtKB/TrEMBL;Acc:K7U5H7]	AT2G27220	ortholog_one2many
GRMZM2G470307	Uncharacterized protein [Source:UniProtKB/TrEMBL;Acc:C4J9K9]	AT4G32730	ortholog_many2many
GRMZM2G470307	Uncharacterized protein [Source:UniProtKB/TrEMBL;Acc:C4J9K9]	AT5G11510	ortholog_many2many
GRMZM2G472945	tubby like protein 8 [Source:Projected from Arabidopsis thaliana (AT1G16070) TAIR;Acc:AT1G16070]	AT1G16070	ortholog_one2one
GRMZM2G480480	binding;calmodulin binding [Source:Projected from Arabidopsis thaliana (AT4G21820) TAIR;Acc:AT4G21820]	AT4G21820	ortholog_one2one
GRMZM2G531738	Putative MYB DNA-binding domain superfamily protein [Source:UniProtKB/TrEMBL;Acc:K7UIZ3]	AT4G32730	ortholog_many2many
GRMZM2G531738	Putative MYB DNA-binding domain superfamily protein [Source:UniProtKB/TrEMBL;Acc:K7UIZ3]	AT5G11510	ortholog_many2many
GRMZM2G551402	Uncharacterized protein [Source:UniProtKB/TrEMBL;Acc:K7U8F6]
GRMZM5G892879	Calmodulin binding protein; Uncharacterized protein [Source:UniProtKB/TrEMBL;Acc:C0HED1]
