# Supplementary material for: Distinct tissue-specific transcriptional regulation revealed by gene regulatory networks in maize
Source: BMC Plant Biol. 2018 Jun 7;18:111. doi: 10.1186/s12870-018-1329-y (PMC6040155; doi:10.1186/s12870-018-1329-y)
Supplement: Supplementary file 16 — GO enrichment analysis for the largest module in leaf detected by MCL. (XLSX 17 kb) [file 12870_2018_1329_MOESM16_ESM.xlsx]

## Sheet: module_1_photosynthesis_BP_GO
Additional file 16. GO enrichment analysis for the largest module in leaf detected by MCL.
term ID	GO name	p-value	Number of term genes	Number of query genes	Number of Common genes	Precison	Recall	GO type	GO depth	Gene list
GO:0015979	photosynthesis	1.2e-12	301	2850	87	0.031	0.289	BP	1	GRMZM2G079759,GRMZM5G815553,GRMZM5G831399,GRMZM5G856777,GRMZM5G896082,GRMZM2G017290,GRMZM2G391936,GRMZM2G153184,GRMZM2G129513,GRMZM2G027331,GRMZM2G121128,GRMZM2G320325,GRMZM2G121960,GRMZM2G306732,GRMZM2G013342,GRMZM2G164558,GRMZM2G090112,GRMZM2G143917,GRMZM2G172723,GRMZM2G471904,GRMZM2G112728,GRMZM2G069569,GRMZM2G060451,GRMZM2G038365,GRMZM2G098520,GRMZM2G025171,GRMZM2G021256,GRMZM2G030628,GRMZM2G…
GO:0006091	generation of precursor metabolites and energy	7.65e-08	486	2850	108	0.038	0.222	BP	1	GRMZM5G840703,GRMZM2G446108,GRMZM2G079759,GRMZM2G046284,GRMZM2G004534,GRMZM2G095826,GRMZM5G815553,GRMZM5G800096,GRMZM5G856777,GRMZM5G896082,GRMZM2G072744,GRMZM2G391936,GRMZM2G153184,GRMZM2G161245,GRMZM2G129513,GRMZM2G320325,GRMZM2G121960,GRMZM2G306732,GRMZM2G164558,GRMZM2G177947,GRMZM2G009591,GRMZM2G163437,GRMZM2G139360,GRMZM2G143917,GRMZM2G339563,GRMZM2G069569,GRMZM2G060451,GRMZM2G038365,GRMZM2G…
GO:0009657	plastid organization	6.61e-06	224	2850	58	0.02	0.259	BP	1	GRMZM2G144196,GRMZM2G079759,GRMZM2G391936,GRMZM2G061442,GRMZM2G129513,GRMZM2G320325,GRMZM2G121960,GRMZM2G306732,GRMZM2G064732,GRMZM2G164558,GRMZM2G086750,GRMZM2G339563,GRMZM2G060451,GRMZM2G025171,GRMZM2G070723,GRMZM2G003157,GRMZM2G089317,GRMZM2G126128,GRMZM2G302639,GRMZM2G024607,GRMZM2G166877,GRMZM2G179693,GRMZM2G140782,GRMZM2G110063,GRMZM2G074857,GRMZM2G076771,GRMZM2G015285,GRMZM2G106531,GRMZM2G…
GO:0071555	cell wall organization	2.35e-05	289	2850	68	0.024	0.235	BP	1	GRMZM2G445169,GRMZM2G076841,GRMZM2G128876,GRMZM2G113815,GRMZM2G143102,GRMZM2G072121,GRMZM2G040968,GRMZM5G882418,GRMZM2G368886,GRMZM2G111642,GRMZM2G046163,GRMZM2G015892,GRMZM5G826714,GRMZM2G147145,GRMZM2G043415,GRMZM2G377215,GRMZM5G886952,GRMZM2G119494,GRMZM2G004699,GRMZM2G047414,GRMZM2G048294,GRMZM2G002034,GRMZM2G052844,GRMZM2G044744,GRMZM2G071339,GRMZM2G112336,AC231180.2_FG006,AC210669.3_FG001,G…
GO:0016117	carotenoid biosynthetic process	0.000159	69	2850	25	0.009	0.362	BP	1	GRMZM2G144273,GRMZM2G144196,GRMZM2G001904,GRMZM2G306732,GRMZM2G143917,GRMZM2G410515,GRMZM5G835542,GRMZM2G070723,GRMZM2G126128,GRMZM2G166877,GRMZM2G127139,GRMZM2G106531,GRMZM2G113476,GRMZM2G027219,GRMZM2G102349,GRMZM2G057243,GRMZM2G454952,GRMZM2G312910,GRMZM2G178192,GRMZM2G300348,GRMZM2G077531,GRMZM5G849107,GRMZM2G137409,AC209374.4_FG002,GRMZM5G837869
GO:0009637	response to blue light	0.000587	64	2850	23	0.008	0.359	BP	1	GRMZM2G125424,GRMZM2G079759,GRMZM2G158097,GRMZM2G058595,GRMZM2G391936,GRMZM2G306732,GRMZM2G064732,GRMZM2G143917,GRMZM2G098520,GRMZM2G174984,GRMZM2G003157,GRMZM2G104262,GRMZM2G086464,GRMZM2G351977,GRMZM2G113033,GRMZM2G077711,GRMZM2G065461,GRMZM2G131489,GRMZM2G001457,GRMZM2G077436,GRMZM2G120371,AC234522.1_FG005,GRMZM2G137409
GO:0051186	cofactor metabolic process	0.000636	511	2850	99	0.035	0.194	BP	1	GRMZM5G874903,GRMZM2G446108,GRMZM2G079759,GRMZM2G046284,GRMZM2G004534,GRMZM2G008209,GRMZM2G001904,GRMZM2G391936,GRMZM2G122126,GRMZM2G074946,GRMZM2G306732,GRMZM2G126218,GRMZM2G010034,GRMZM2G177947,GRMZM2G009591,GRMZM2G127421,GRMZM2G139360,GRMZM2G056686,GRMZM2G179521,GRMZM2G026807,GRMZM2G112728,GRMZM2G339563,GRMZM2G030299,GRMZM2G023528,GRMZM2G155253,GRMZM2G025171,GRMZM5G835542,GRMZM2G078143,GRMZM2G…
GO:0072524	pyridine-containing compound metabolic process	0.0018	267	2850	59	0.021	0.221	BP	1	GRMZM5G874903,GRMZM2G446108,GRMZM2G079759,GRMZM2G046284,GRMZM2G004534,GRMZM2G391936,GRMZM2G122126,GRMZM2G074946,GRMZM2G306732,GRMZM2G126218,GRMZM2G177947,GRMZM2G009591,GRMZM2G139360,GRMZM2G179521,GRMZM2G026807,GRMZM2G023528,GRMZM2G155253,GRMZM2G025171,GRMZM2G003157,GRMZM2G071023,GRMZM2G106119,GRMZM2G361693,GRMZM2G126128,GRMZM2G166877,GRMZM2G168590,GRMZM2G080375,GRMZM2G140782,GRMZM2G069195,GRMZM2G…
GO:0019362	pyridine nucleotide metabolic process	0.00306	259	2850	57	0.02	0.22	BP	1	GRMZM5G874903,GRMZM2G446108,GRMZM2G079759,GRMZM2G046284,GRMZM2G004534,GRMZM2G391936,GRMZM2G122126,GRMZM2G074946,GRMZM2G306732,GRMZM2G177947,GRMZM2G009591,GRMZM2G139360,GRMZM2G179521,GRMZM2G026807,GRMZM2G155253,GRMZM2G025171,GRMZM2G003157,GRMZM2G071023,GRMZM2G106119,GRMZM2G361693,GRMZM2G126128,GRMZM2G166877,GRMZM2G168590,GRMZM2G080375,GRMZM2G140782,GRMZM2G069195,GRMZM2G134256,GRMZM2G004352,GRMZM2G…
GO:0009653	anatomical structure morphogenesis	0.00383	538	2850	100	0.035	0.186	BP	1	GRMZM2G148130,GRMZM2G157147,GRMZM2G077356,GRMZM2G445169,GRMZM2G144196,GRMZM2G017647,GRMZM2G101875,GRMZM2G016939,GRMZM2G178014,GRMZM2G051637,GRMZM2G368886,GRMZM2G173425,GRMZM2G469551,GRMZM2G358693,GRMZM5G804575,GRMZM2G422373,GRMZM5G872204,GRMZM2G007381,GRMZM2G403620,GRMZM2G121960,GRMZM2G129302,GRMZM2G099305,GRMZM2G154890,GRMZM2G116840,GRMZM2G423337,GRMZM2G017237,GRMZM2G108277,GRMZM2G179703,GRMZM2G…
GO:0006787	porphyrin-containing compound catabolic process	0.0042	39	2850	16	0.006	0.41	BP	1	GRMZM2G010034,GRMZM2G127421,GRMZM2G339563,GRMZM2G030299,GRMZM2G377115,GRMZM2G098545,GRMZM2G101004,GRMZM2G091837,GRMZM2G128434,GRMZM2G031780,GRMZM2G131489,GRMZM2G170013,GRMZM2G432390,GRMZM2G010349,GRMZM2G109070,GRMZM5G861603
GO:0019751	polyol metabolic process	0.00989	69	2850	22	0.008	0.319	BP	1	GRMZM2G038934,GRMZM2G446108,GRMZM2G031169,GRMZM2G034417,GRMZM2G125140,GRMZM2G017237,GRMZM2G064962,GRMZM2G165960,GRMZM2G481904,GRMZM2G123544,GRMZM2G140782,GRMZM2G017334,GRMZM5G852968,GRMZM2G054936,GRMZM2G131489,GRMZM2G312910,GRMZM2G027478,GRMZM2G077436,GRMZM2G120371,GRMZM2G013324,GRMZM2G018820,GRMZM2G021482
GO:0051049	regulation of transport	0.0205	62	2850	20	0.007	0.323	BP	1	GRMZM2G017647,GRMZM2G158097,GRMZM2G055575,GRMZM2G410515,GRMZM5G846811,GRMZM2G174984,GRMZM2G086464,GRMZM2G472625,GRMZM2G025387,GRMZM2G051103,GRMZM2G065461,GRMZM2G108144,GRMZM2G001457,GRMZM2G003096,GRMZM2G045330,GRMZM2G178192,AC234522.1_FG005,GRMZM2G397247,GRMZM5G803949,GRMZM2G137409
GO:1901615	organic hydroxy compound metabolic process	0.0224	257	2850	54	0.019	0.21	BP	1	GRMZM2G038934,GRMZM2G446108,GRMZM2G059214,GRMZM2G115372,GRMZM2G031169,GRMZM2G093305,GRMZM2G126218,GRMZM2G034417,GRMZM2G125140,GRMZM2G017237,GRMZM2G064962,GRMZM2G165960,GRMZM2G002492,GRMZM2G023528,GRMZM2G051276,GRMZM2G025171,GRMZM2G481904,GRMZM2G123544,GRMZM2G176301,GRMZM2G168681,GRMZM2G140782,GRMZM2G092793,GRMZM2G408706,GRMZM2G167085,GRMZM2G074857,GRMZM2G127139,GRMZM2G112530,GRMZM2G086210,GRMZM2G…
GO:0006184	obsolete GTP catabolic process	0.024	104	2850	28	0.01	0.269	BP	1	GRMZM2G123719,GRMZM2G108766,GRMZM2G064732,GRMZM2G060296,GRMZM2G153292,GRMZM2G126019,GRMZM2G003157,GRMZM2G172932,GRMZM2G314647,GRMZM2G042636,GRMZM2G079257,GRMZM2G073888,GRMZM2G055883,GRMZM2G119773,GRMZM2G156388,GRMZM2G051782,GRMZM2G057535,GRMZM2G038953,GRMZM2G071790,GRMZM2G031053,AC233866.1_FG006,GRMZM2G343543,AC234515.1_FG003,GRMZM2G061876,GRMZM5G853513,AC195340.3_FG001,GRMZM2G152466,GRMZM2G145827
GO:0010155	regulation of proton transport	0.0406	28	2850	12	0.004	0.429	BP	1	GRMZM2G017647,GRMZM2G158097,GRMZM2G410515,GRMZM2G174984,GRMZM2G086464,GRMZM2G065461,GRMZM2G001457,GRMZM2G003096,GRMZM2G178192,AC234522.1_FG005,GRMZM2G397247,GRMZM2G137409
